# Supplementary material for: Comparative metabolomics analysis reveals high-altitude adaptations in a toad-headed viviparous lizard, Phrynocephalus vlangalii
Source: Front Zool. 2023 Nov 2;20:35. doi: 10.1186/s12983-023-00513-z (PMC10621141; doi:10.1186/s12983-023-00513-z)
Supplement: Supplementary file 1 — Additional file 1. Table S1. All significantly changed metabolites between low- and high-altitude from metabolomic analysis. [file 12983_2023_513_MOESM1_ESM.xlsx]

## Sheet: Sheet1
Table S1 All signiﬁcantly changed metabolites between low- and high-altitude from metabolomic analysis
ID	Compound name	RT(min)	m/z	Platform	Relative abundance (low altitude)										Mean (low altitude)	SD (low altitude)	Relative abundance (high altitude)										Mean (high altitude)	SD (high altitude)	VIP	P-value	Fold chandge	Status
					Low1	Low2	Low3	Low4	Low5	Low6	Low7	Low8	Low9	Low10			High1	High2	High3	High4	High5	High6	High7	High8	High9	High10
1	dumetorine	376.781	224.164	POS	5.02322e-10	4.97927e-10	5.04397e-10	5.01921e-10	4.9988e-10	5.03541e-10	4.98969e-10	5.04601e-10	8.63004e-05	5.02268e-10	8.63049e-06	2.72904e-05	0.000179782	5.09522e-10	5.03841e-10	5.04877e-10	3.58858e-05	0.000118495	0.000137912	0.000285837	5.07465e-10	0.000362738	0.000112065	0.000130965	1.23478	0.035055	12.9848	Up
2	2-(ethylamino)-4,5-dihydroxybenzamide	378.784	197.089	POS	5.65113e-06	2.71297e-06	2.17336e-06	4.61324e-06	5.9177e-06	4.81326e-06	1.83444e-06	4.08133e-06	0.000141573	4.6903e-06	1.78061e-05	4.35098e-05	0.000368352	0.00015116	0.000157356	7.94428e-05	1.6503e-05	7.41033e-05	0.000209372	8.07671e-05	1.36568e-06	0.000224189	0.000136261	0.000110715	1.68153	0.00862015	7.65249	Up
3	allylmalonic acid	697.008	156	GC	5.02322e-10	4.97927e-10	5.04397e-10	5.01921e-10	4.9988e-10	5.03541e-10	4.98969e-10	4.11844e-07	3.65586e-05	5.02268e-10	3.69745e-06	1.1547e-05	5.23257e-05	2.20293e-05	2.64146e-05	1.09514e-05	5.02106e-10	2.55414e-05	8.19884e-05	1.11744e-05	5.07465e-10	5.18077e-05	2.82234e-05	2.63707e-05	1.50495	0.0191294	7.63321	Up
4	(2r,3r,4r)-2-amino-4-hydroxy-3-methylpentanoic acid	358.354	148.097	POS	1.4885e-06	5.05249e-06	1.66154e-06	3.65738e-05	2.44427e-06	3.38039e-06	1.49691e-06	3.93292e-06	0.000292374	1.42555e-05	3.6266e-05	9.06377e-05	0.00062161	0.000321442	0.000244476	8.38163e-05	2.23363e-05	0.000188218	0.000580449	0.000127943	2.78732e-06	0.000486729	0.000267981	0.000227183	1.64406	0.011347	7.38931	Up
5	glycocholic acid	284.111	464.303	NEG	1.76921e-07	4.97927e-10	6.37913e-08	5.01921e-10	4.9988e-10	5.03541e-10	4.98969e-10	5.04601e-10	3.11684e-06	1.35538e-06	4.71594e-07	1.01997e-06	5.26605e-06	5.76958e-06	7.26124e-06	1.29932e-06	1.25157e-06	6.44986e-06	8.22482e-07	3.40431e-06	1.5821e-07	1.01656e-06	3.26992e-06	2.68744e-06	1.82166	0.00996981	6.93376	Up
6	3-(1-pyrazolyl)-l-alanine	863.214	156	GC	0.00020758	0.000103613	0.000108587	0.000459839	0.000187139	0.000123014	0.000108835	7.64567e-05	0.0031479	0.000106662	0.000462963	0.000949984	0.0063532	0.00314164	0.00318944	0.001073	0.000260609	0.0025391	0.00652221	0.0011414	9.40672e-05	0.00442968	0.00287443	0.00233145	1.64462	0.0105676	6.20878	Up
7	daidzein	258.435	253.05	NEG	2.1201e-05	4.97927e-10	1.12377e-05	4.68705e-06	1.64666e-05	1.66613e-05	4.73286e-06	1.17617e-05	3.0325e-05	5.61358e-06	1.22687e-05	9.14769e-06	9.72194e-06	0.000125253	0.000141609	2.57265e-05	6.84614e-05	2.06395e-05	6.09635e-05	1.27708e-05	1.85075e-05	2.93052e-05	5.12959e-05	4.75852e-05	1.34739	0.0297418	4.18103	Up
8	pe(22:6(4z,7z,10z,13z,16z,19z)/14:0)	169.119	736.492	POS	5.02322e-10	4.97927e-10	5.04397e-10	5.01921e-10	4.9988e-10	5.03541e-10	4.98969e-10	5.04601e-10	4.11481e-05	1.74317e-05	5.85838e-06	1.35557e-05	1.17473e-05	5.49073e-05	6.04124e-05	2.66917e-06	5.02106e-10	3.22124e-05	2.14967e-05	1.15086e-05	5.07465e-10	4.80405e-05	2.42995e-05	2.3202e-05	1.31027	0.0436207	4.14783	Up
9	alpha-aminoadipic acid	970.992	260	GC	5.02322e-10	4.97927e-10	5.04397e-10	5.01921e-10	4.9988e-10	5.03541e-10	4.98969e-10	1.82547e-05	4.05808e-05	9.30673e-06	6.81458e-06	1.33428e-05	1.94807e-05	3.89233e-05	4.56251e-05	2.99956e-05	1.53955e-05	4.03271e-05	3.82443e-05	1.05062e-05	2.74628e-05	1.34052e-05	2.79366e-05	1.26561e-05	1.74377	0.00190657	4.09953	Up
10	bicine	414.587	162.077	NEG	6.38984e-07	2.69466e-06	5.04397e-10	3.83822e-06	4.9988e-10	4.14681e-06	1.21807e-06	2.21505e-06	1.47041e-05	1.63606e-05	4.58176e-06	5.96233e-06	3.08598e-05	1.60349e-05	1.29665e-05	1.50721e-05	3.69196e-06	2.62048e-05	2.80018e-05	2.15322e-05	8.43287e-06	2.28633e-05	1.8566e-05	8.81711e-06	1.14878	0.000595192	4.05216	Up
11	n-a-acetyl-l-arginine	387.445	217.129	POS	0.000214149	5.07977e-05	5.23749e-05	5.27135e-05	8.21439e-05	3.63586e-05	5.75788e-05	5.82121e-05	0.000140439	0.000115754	8.60521e-05	5.55857e-05	0.000283407	0.000562618	0.000536462	0.000376099	0.000190919	0.000155629	0.0004621	0.000187531	0.000195634	0.000474821	0.000342522	0.000158461	2.05248	0.000503652	3.9804	Up
12	3-dehydroxycarnitine	394.57	146.117	POS	0.000424993	0.000134024	0.000302384	0.000205823	0.000543299	0.000477894	0.00020608	0.000328328	0.00163529	0.000891968	0.000515008	0.000450142	0.00205599	0.00202952	0.00213597	0.0011495	0.00414868	0.00153879	0.00171227	0.00112374	0.000963183	0.00240287	0.00192605	0.000919457	2.04745	0.000763772	3.73985	Up
13	pc(20:5(5z,8z,11z,14z,17z)/18:3(6z,9z,12z))	159.174	802.537	POS	5.02322e-10	4.97927e-10	5.04397e-10	6.8645e-07	1.75693e-06	4.88731e-06	4.98969e-10	2.48961e-06	5.40767e-05	1.45879e-05	7.8487e-06	1.68481e-05	1.55035e-05	7.70858e-05	6.4518e-05	6.31096e-06	6.6086e-06	4.36438e-05	2.92355e-05	7.6105e-06	5.07465e-10	3.93167e-05	2.89834e-05	2.66489e-05	1.08665	0.0481802	3.69276	Up
14	pc(20:5(5z,8z,11z,14z,17z)/14:0)	161.784	752.521	POS	1.0896e-06	4.97927e-10	2.09176e-06	5.01921e-10	1.69445e-06	3.03976e-06	4.98969e-10	1.38394e-06	3.38452e-05	9.30673e-06	5.24529e-06	1.04167e-05	1.09004e-05	2.49141e-05	3.73146e-05	2.16429e-05	4.9103e-06	3.27284e-05	2.09733e-05	1.99729e-05	2.18284e-06	1.22508e-05	1.87791e-05	1.13661e-05	1.43607	0.0124628	3.58018	Up
15	1-methylhistamine	340.065	126.103	POS	5.02322e-10	4.97927e-10	5.67446e-06	5.01921e-10	8.15981e-06	1.60319e-05	4.98969e-10	2.17795e-05	3.03983e-05	5.02268e-10	8.20464e-06	1.09597e-05	2.08064e-05	4.34498e-05	3.63433e-05	2.94388e-05	3.95039e-06	5.47969e-05	2.00387e-05	2.34997e-05	2.4627e-05	3.36247e-05	2.90576e-05	1.40398e-05	1.62609	0.00163008	3.5416	Up
16	(?±)-metalaxyl	256.293	280.154	POS	1.80984e-06	4.97927e-10	5.04397e-10	5.01921e-10	1.4298e-06	5.03541e-10	3.88902e-08	7.16088e-08	3.39552e-06	2.40424e-06	9.15191e-07	1.25878e-06	1.37727e-06	4.94536e-06	4.74204e-06	6.71932e-07	5.64869e-07	2.3588e-06	5.6826e-06	6.49677e-07	3.38061e-06	7.07496e-06	3.14481e-06	2.36817e-06	1.41353	0.0170287	3.43624	Up
17	pe(20:3(8z,11z,14z)/14:1(9z))	170.335	712.493	POS	1.13761e-06	1.70247e-06	1.39451e-06	4.39181e-06	1.21294e-06	1.70686e-05	4.98969e-10	5.71387e-06	3.33685e-05	1.48095e-05	8.08003e-06	1.0702e-05	2.09537e-05	4.09019e-05	3.50096e-05	2.62462e-05	1.27003e-05	3.99449e-05	3.03197e-05	2.8066e-05	2.78359e-06	3.24703e-05	2.69396e-05	1.19957e-05	1.19811	0.00160293	3.3341	Up
18	lycopersiconol	38.5867	335.257	POS	1.23364e-05	2.10521e-05	1.21278e-05	2.4727e-05	2.42957e-05	3.1027e-05	6.89751e-06	3.3133e-05	0.000139396	0.000135935	4.40927e-05	5.00223e-05	0.000148341	0.000218854	0.000260453	0.000131159	4.13462e-05	0.000198392	0.000165255	0.000136579	8.09705e-06	0.000146701	0.000145518	7.58691e-05	1.31079	0.00239522	3.30027	Up
19	n-acetylaspartylglutamic acid	475.735	303.084	NEG	4.32145e-07	1.00684e-06	7.49177e-07	1.85637e-06	5.18258e-07	5.14649e-06	1.91516e-06	1.44702e-06	1.12573e-05	1.11533e-05	3.5482e-06	4.25506e-06	6.26034e-06	1.29628e-05	1.10401e-05	7.31329e-06	2.97941e-05	1.489e-05	9.0473e-06	1.18056e-05	2.47016e-06	7.63351e-06	1.13217e-05	7.42203e-06	1.67351	0.0101108	3.19083	Up
20	histidinyl-serine	416.549	243.108	POS	6.11788e-05	1.34001e-05	3.01525e-05	1.88958e-05	0.000104047	2.59916e-05	1.02729e-05	2.0184e-05	0.0001003	1.36646e-05	3.98087e-05	3.59047e-05	4.80223e-05	0.000229902	0.000213515	0.000115396	1.72045e-05	4.35505e-05	0.000227182	3.73327e-05	0.000131528	0.000197194	0.000126083	8.59461e-05	1.53664	0.0125796	3.16721	Up
21	cytosine	211.251	110.035	NEG	1.19302e-05	7.39568e-06	1.13489e-05	1.18468e-05	1.29013e-05	2.41033e-05	8.07155e-06	1.93678e-05	4.45183e-05	3.939e-05	1.90874e-05	1.3098e-05	5.19531e-05	4.87241e-05	5.08457e-05	5.39777e-05	5.35832e-05	4.22609e-05	0.000127875	4.84095e-05	1.70896e-05	0.000106147	6.00866e-05	3.22835e-05	1.80544	0.00296614	3.14798	Up
22	l-homocysteic acid	58.0694	182.013	NEG	1.74335e-05	6.62056e-05	5.11814e-06	2.28079e-05	7.42469e-06	3.29153e-05	3.77895e-06	3.9747e-05	0.00020255	0.000148092	5.46073e-05	6.75807e-05	0.000121042	0.000192492	0.000186031	8.23332e-05	0.000131154	0.00022152	0.000299277	0.000156757	1.75001e-05	0.000228089	0.000163619	8.03602e-05	1.36495	0.00413237	2.99629	Up
23	ergothioneine	346.349	230.096	POS	8.67983e-07	1.36198e-06	5.8599e-07	2.12947e-06	8.04954e-07	2.75467e-06	6.9342e-07	3.82161e-06	7.77375e-06	1.09686e-05	3.17625e-06	3.50658e-06	1.63137e-05	9.44114e-06	1.63748e-05	7.7959e-06	1.3328e-06	1.03566e-05	1.29354e-05	1.16571e-05	1.97389e-06	6.21852e-06	9.43999e-06	5.2479e-06	1.26408	0.00568239	2.97206	Up
24	galactonic acid	1146.75	73	GC	0.0010227	0.00295504	0.00105415	0.000315497	0.00331459	0.000985824	0.000753889	0.000466188	0.00460466	0.00117559	0.00166481	0.00143766	0.0035684	0.00470629	0.00439942	0.00859901	0.00385742	0.00457617	0.00585344	0.00418791	0.000257392	0.00913522	0.00491407	0.00253511	1.31138	0.00241524	2.95172	Up
25	pc(20:4(5z,8z,11z,14z)/14:0)	164.554	754.537	POS	2.061e-05	1.79766e-05	2.10289e-05	3.75477e-05	2.44427e-05	7.65472e-05	1.31346e-05	4.95452e-05	0.000270786	9.45985e-05	6.26217e-05	7.79909e-05	7.52905e-05	0.000209616	0.000304701	0.000201873	0.000108638	0.000229397	0.000238048	0.000165896	1.78732e-05	0.000196544	0.000174788	8.51523e-05	1.49954	0.00657258	2.79117	Up
26	myo-inositol	1202.33	53	GC	8.53398e-05	2.54455e-05	8.23353e-06	1.02968e-05	5.67412e-05	0.000168153	6.01973e-05	9.56579e-05	0.000116316	9.52832e-06	6.35909e-05	5.32868e-05	0.000160008	0.000193095	8.59494e-06	0.000209913	0.0002006	0.000257311	0.00017995	0.000176543	0.000168109	0.000144564	0.000169869	6.46612e-05	1.34143	0.000819432	2.67128	Up
27	anserine	432.104	241.129	POS	3.86877e-05	2.84477e-05	4.47823e-05	3.89236e-05	0.0001824	3.76271e-05	2.9131e-05	5.36981e-05	0.000231921	4.49017e-05	7.3052e-05	7.20198e-05	5.39741e-05	0.000311756	0.000297009	0.000156256	2.58437e-05	0.000109737	0.000379208	0.00011072	0.000129044	0.000366004	0.000193955	0.000131626	1.36455	0.0201768	2.65503	Up
28	ethyl menthane carboxamide	95.1231	212.201	POS	5.6738e-05	0.000118357	6.3498e-05	9.93611e-05	7.62839e-05	3.18416e-05	0.000177987	0.000129271	0.000312486	8.81731e-05	0.0001154	8.06961e-05	0.00045784	0.000345396	0.000377426	0.000251925	7.9665e-05	0.000402249	0.000266789	0.000486971	7.90055e-05	0.000228734	0.0002976	0.000143063	1.37735	0.00251273	2.57886	Up
29	4-aminohippuric acid	312.609	184.09	POS	1.47742e-05	1.37296e-05	1.28324e-05	2.63139e-05	2.20168e-05	5.24412e-05	1.13002e-05	3.48768e-05	4.08635e-05	8.71302e-05	3.16279e-05	2.38072e-05	8.61632e-05	0.00011417	0.000111816	7.0202e-05	2.2927e-05	9.55139e-05	8.02627e-05	0.00011634	3.00747e-05	5.82455e-05	7.85716e-05	3.34629e-05	1.4464	0.00198115	2.48425	Up
30	guanosine-5'-monophosphate	1652.08	169	GC	0.000168898	5.6555e-05	0.00014983	0.000165891	0.000120957	0.000136686	0.000253123	0.000120022	0.000277809	0.000114554	0.000156432	6.58898e-05	0.000384658	0.000782386	0.000233028	0.000249203	0.000113513	0.000177812	0.000625721	0.000415865	0.000313705	0.000588569	0.000388446	0.000216381	1.7172	0.0081379	2.48316	Up
31	formiminoglutamic acid	424.64	175.071	POS	5.94539e-05	5.99581e-05	7.61201e-05	4.61321e-05	3.39257e-05	3.22118e-05	0.000151196	0.000337757	0.000497147	0.000179945	0.000147385	0.000155096	0.000216182	0.000524399	0.000382972	0.000434517	0.000216137	0.000487198	0.000543184	0.000289961	0.000135676	0.000350235	0.000358046	0.000141228	1.57182	0.00523311	2.42933	Up
32	cytidine monophosphate n-acetylneuraminic acid	469.486	613.142	NEG	2.47837e-06	2.81548e-06	2.8669e-06	3.83822e-06	3.03971e-06	3.36188e-06	3.74226e-06	5.19442e-06	8.39712e-06	8.53117e-06	4.42655e-06	2.25826e-06	9.13273e-06	7.26818e-06	5.77936e-06	6.38521e-06	3.13816e-06	5.67587e-06	9.72024e-06	7.49913e-06	4.36569e-06	8.341e-06	6.73056e-06	2.07676e-06	1.7357	0.00271455	2.42616	Up
33	pi(20:4(5z,8z,11z,14z)/16:0)	222.095	859.531	POS	6.24209e-07	6.59021e-07	4.56182e-07	5.5728e-07	1.09165e-06	1.34031e-06	2.64894e-07	6.78985e-07	2.68781e-06	1.41448e-06	9.77482e-07	7.0964e-07	2.15061e-06	3.15079e-06	2.72667e-06	2.84365e-06	1.04852e-06	2.84162e-06	2.22444e-06	2.0604e-06	5.52241e-07	2.71455e-06	2.23135e-06	8.38374e-07	1.47379	0.00200259	2.28275	Up
34	adenosine monophosphate	453.074	346.056	NEG	0.000536452	0.000176704	0.000358191	0.000356543	0.000177128	0.000186822	0.000270408	0.000163414	0.000433479	9.33502e-05	0.000275249	0.000141236	0.0007291	0.00100356	0.000662563	0.000541932	0.000240182	0.000337748	0.000892136	0.000544681	0.000565662	0.000721136	0.00062387	0.000231808	1.86998	0.000732597	2.26656	Up
35	5-methyl-2-propyloxazole	304.966	126.091	POS	2.0056e-05	2.92166e-05	1.74314e-05	1.22897e-05	2.31562e-05	1.42547e-05	1.88948e-05	2.24844e-05	4.65461e-05	3.37184e-05	2.38048e-05	1.02712e-05	3.57208e-05	5.73628e-05	6.28424e-05	3.51187e-05	1.43617e-05	5.78851e-05	5.95055e-05	4.45422e-05	0.000107781	6.18612e-05	5.36981e-05	2.45842e-05	1.44158	0.00398744	2.25577	Up
36	l-serine	410.902	104.035	NEG	4.18165e-05	5.60014e-05	2.41072e-05	8.58417e-05	9.88734e-06	3.36558e-05	1.81977e-05	7.32247e-05	8.06575e-05	1.74317e-05	4.40821e-05	2.8157e-05	0.00010511	9.72527e-05	8.70434e-05	5.8692e-05	0.000284234	1.93496e-05	0.00014913	4.71443e-05	6.52935e-05	7.69998e-05	9.9025e-05	7.40017e-05	1.44748	0.0494575	2.24637	Up
37	2-hydroxy-3-isopropylbutanedioic acid	873.408	129	GC	0.000190709	0.000124156	9.88758e-05	9.60226e-05	9.4044e-05	0.000250285	8.87283e-05	0.00017185	0.000202371	0.000163849	0.000148089	5.59465e-05	0.000275369	0.000291042	0.000305468	0.000286543	0.000938558	0.000227635	0.000244595	0.000218669	0.000249019	0.000214371	0.000325127	0.000217867	1.85767	0.0316634	2.19548	Up
38	stearidonyl carnitine	199.472	420.31	POS	3.08042e-06	7.65197e-06	1.64671e-06	9.66936e-06	1.09533e-06	8.2566e-06	2.00688e-06	8.5708e-06	2.69881e-06	1.63606e-06	4.63129e-06	3.44123e-06	2.3642e-05	1.02279e-05	1.86347e-05	8.35274e-06	3.27477e-06	4.90189e-06	9.00992e-06	9.91221e-06	2.77613e-06	1.0538e-05	1.0127e-05	6.56546e-06	1.15852	0.0307222	2.18665	Up
39	n-acetylornithine	405.839	175.108	POS	2.6926e-05	5.45523e-06	1.60591e-05	5.38827e-06	2.17227e-05	8.7009e-06	5.42995e-06	1.13164e-05	3.96879e-05	8.23572e-06	1.48922e-05	1.14115e-05	3.399e-05	3.48048e-05	2.63035e-05	1.6557e-05	3.4889e-05	2.09712e-05	6.84945e-05	1.91562e-05	2.1418e-05	4.38651e-05	3.20449e-05	1.55001e-05	1.71756	0.0113868	2.15179	Up
40	diepomuricanin a	171.621	547.472	POS	9.64016e-08	7.28584e-07	5.04397e-10	9.11577e-07	1.12105e-07	2.20299e-06	4.98969e-10	6.41882e-07	1.95811e-06	2.06447e-06	8.71712e-07	8.91082e-07	9.86924e-07	2.7162e-06	1.55598e-06	2.82508e-06	2.46992e-06	2.65366e-06	1.62627e-06	1.7597e-06	3.30598e-07	1.55277e-06	1.84771e-06	8.17699e-07	1.0043	0.0200168	2.11963	Up
41	sm(d18:1/22:0)	200.35	787.669	POS	3.59013e-06	2.66903e-06	5.97117e-06	2.83807e-06	4.70476e-06	4.66516e-06	5.76015e-06	4.04423e-06	7.88376e-06	5.53972e-06	4.76662e-06	1.59135e-06	6.70224e-06	1.41617e-05	9.40998e-06	5.49425e-06	5.42718e-06	1.36737e-05	6.91633e-06	7.01651e-06	1.63807e-05	1.33679e-05	9.85505e-06	4.12994e-06	1.74564	0.00359431	2.06751	Up
42	3-methyladenine	256.504	150.077	POS	0.000110367	7.25267e-05	5.29598e-05	5.67517e-05	0.000229376	5.74089e-05	3.02683e-05	6.33326e-05	0.000163765	0.000124317	9.61074e-05	6.16535e-05	0.000129158	0.000274393	0.000257903	0.000218326	2.35916e-05	9.02796e-05	0.000302339	0.000115162	0.000298468	0.000270599	0.000198022	9.98397e-05	1.02167	0.0132705	2.06042	Up
43	sm(d18:1/24:1(15z))	198.899	813.683	POS	3.80435e-06	2.7386e-06	6.63875e-06	4.57634e-06	4.11666e-06	7.6642e-06	5.46664e-06	4.74919e-06	4.40024e-06	3.76701e-06	4.7922e-06	1.45356e-06	4.41906e-06	9.21635e-06	7.63171e-06	1.08029e-05	2.25209e-05	7.51869e-06	4.89751e-06	5.34591e-06	1.57463e-05	8.75061e-06	9.685e-06	5.5999e-06	1.80799	0.0229361	2.02099	Up
44	adenosine 2'-phosphate	453.274	348.069	POS	0.000476335	0.00016873	0.000290493	0.000279552	0.000148809	0.000151564	0.000229785	0.000152357	0.000361009	9.5244e-05	0.000235388	0.000117547	0.000530103	0.000728595	0.000491423	0.000452184	0.000145059	0.000260561	0.000671207	0.000404842	0.000467462	0.000486767	0.00046382	0.000171706	1.65362	0.0027239	1.97045	Up
45	3-methylcytosine	199.861	126.066	POS	2.37495e-05	2.00635e-05	2.03613e-05	1.43933e-05	5.1108e-05	2.09932e-05	1.61798e-05	2.44509e-05	5.10391e-05	2.07555e-05	2.63094e-05	1.33942e-05	2.49309e-05	6.95789e-05	6.77819e-05	3.71233e-05	3.00894e-05	4.33301e-05	7.26454e-05	2.75463e-05	6.15234e-05	7.96294e-05	5.14179e-05	2.09292e-05	1.61801	0.00501295	1.95435	Up
46	theaflavin	458.416	563.124	NEG	3.61598e-05	3.87867e-05	4.94902e-05	6.39956e-05	2.6354e-05	4.74021e-05	6.40782e-05	0.000102905	9.20211e-05	0.000115828	6.3702e-05	3.03645e-05	0.000111651	0.000169975	0.000140395	0.00010896	8.66221e-05	9.58334e-05	0.000176161	0.000110418	8.74623e-05	0.000154383	0.000124186	3.35238e-05	1.69403	0.000505024	1.94948	Up
47	aminoadipic acid	434.599	162.076	POS	1.91326e-05	2.43838e-05	1.57624e-05	2.06673e-05	1.64299e-05	1.07003e-05	1.99954e-05	9.04201e-05	8.48923e-05	3.81938e-05	3.40578e-05	2.91784e-05	6.216e-05	8.49193e-05	6.99021e-05	6.20245e-05	4.64961e-05	7.63847e-05	8.56982e-05	3.90538e-05	8.65936e-05	4.69528e-05	6.60185e-05	1.76162e-05	1.52074	0.00828716	1.93843	Up
48	ps(18:1(9z)/20:4(5z,8z,11z,14z))	218.976	810.526	POS	4.54306e-06	4.32025e-06	5.78573e-06	5.05611e-06	6.13824e-06	4.70219e-06	5.79684e-06	4.82339e-06	1.2284e-05	3.08008e-06	5.65299e-06	2.49044e-06	8.54352e-06	1.49859e-05	1.37815e-05	1.19166e-05	7.45775e-06	1.14255e-05	1.26737e-05	7.94462e-06	9.02989e-06	8.19206e-06	1.05951e-05	2.69754e-06	2.02654	0.000474444	1.87425	Up
49	isobutyrylglycine	350.136	144.066	NEG	7.57177e-06	7.79841e-06	4.41347e-06	5.01921e-06	6.98362e-06	6.88667e-06	3.16258e-06	3.36524e-06	1.63542e-05	9.41752e-06	7.09727e-06	3.841e-06	1.34045e-05	1.94442e-05	2.42288e-05	8.46411e-06	9.19297e-06	1.14623e-05	1.28232e-05	1.41444e-05	5.41047e-06	1.28839e-05	1.31459e-05	5.41555e-06	1.46667	0.00994704	1.85225	Up
50	n-acetylglutamic acid	416.384	188.056	NEG	2.55224e-05	1.95143e-05	1.42047e-05	2.01875e-05	2.84858e-05	2.25483e-05	1.92983e-05	1.85515e-05	5.73421e-05	1.63237e-05	2.41979e-05	1.23701e-05	6.37693e-05	3.57415e-05	3.87632e-05	5.71205e-05	2.31486e-05	3.11436e-05	7.199e-05	2.13465e-05	2.2015e-05	7.90239e-05	4.44062e-05	2.17656e-05	1.37294	0.0199914	1.83513	Up
51	pe(16:0/18:3(9z,12z,15z))	149.455	714.507	POS	1.20779e-05	2.691e-05	1.06813e-05	2.80485e-05	1.0696e-05	5.16352e-05	6.604e-06	3.34669e-05	5.34776e-05	3.06162e-05	2.64214e-05	1.6771e-05	4.24572e-05	4.78344e-05	5.01952e-05	5.06536e-05	5.65545e-05	7.05235e-05	4.11611e-05	5.17711e-05	2.14926e-05	5.02892e-05	4.82932e-05	1.24325e-05	1.39227	0.0038684	1.82781	Up
52	pc(16:1(9z)/14:0)	168.851	704.524	POS	1.4331e-05	2.41641e-05	9.12365e-06	3.50237e-05	6.76309e-06	7.05535e-05	8.51182e-06	5.77271e-05	7.58744e-05	9.17182e-05	3.93791e-05	3.19542e-05	4.21269e-05	6.06162e-05	8.41589e-05	0.0001307	6.94745e-05	8.84338e-05	9.35136e-05	7.6431e-05	2.20523e-05	4.25492e-05	7.10057e-05	3.1139e-05	1.15094	0.0378312	1.80313	Up
53	uridine diphosphategalactose	474.928	565.048	NEG	5.71096e-05	1.81597e-05	4.66763e-05	4.29308e-05	7.37088e-05	6.75541e-05	8.91859e-05	1.02033e-05	6.28937e-05	3.29798e-05	5.01402e-05	2.4879e-05	0.000127108	0.000154015	0.000156668	8.18279e-05	2.385e-05	4.63582e-05	6.08558e-05	9.72329e-05	4.93013e-05	0.000102992	9.0021e-05	4.59392e-05	1.24429	0.0266508	1.79538	Up
54	ps(18:0/18:4(6z,9z,12z,15z))	220.298	784.511	POS	1.95758e-06	3.16696e-06	4.41347e-06	3.00414e-06	3.12793e-06	4.25789e-06	4.84293e-06	2.82354e-06	7.29706e-06	1.55481e-06	3.64463e-06	1.65114e-06	5.6343e-06	8.05494e-06	8.37266e-06	1.05059e-05	3.28215e-06	8.4401e-06	5.90692e-06	4.97467e-06	6.11943e-06	3.98432e-06	6.52754e-06	2.26039e-06	1.66907	0.0043791	1.791	Up
55	ps(20:0/15:0)	59.6799	778.558	POS	2.09424e-06	5.34539e-07	2.49973e-06	4.05965e-07	2.20535e-06	2.0697e-06	2.31507e-06	9.7581e-07	1.8151e-06	1.17811e-06	1.60936e-06	7.69278e-07	4.05081e-06	3.36434e-06	2.89338e-06	1.66684e-06	4.20883e-06	2.81951e-06	2.67681e-06	1.68174e-06	2.86195e-06	2.57305e-06	2.87973e-06	8.44488e-07	1.64477	0.00246383	1.78936	Up
56	inosinic acid	472.017	347.041	NEG	6.6588e-05	2.5116e-05	0.00010872	0.000115111	0.000159025	5.58442e-05	0.000186903	7.37771e-05	0.000155213	1.10425e-05	9.5734e-05	5.91436e-05	0.000240917	0.000154681	0.00019602	0.00022971	0.000117706	0.000196284	0.000188519	0.000118079	4.9367e-05	0.00021048	0.000170176	5.97783e-05	1.39839	0.0118517	1.77759	Up
57	2-phospho-d-glyceric acid	488.916	184.986	NEG	1.52543e-05	1.20088e-05	2.43668e-05	3.00783e-05	3.1022e-05	3.05457e-05	6.05432e-05	3.17602e-05	3.00683e-05	1.34061e-05	2.79054e-05	1.39111e-05	3.2922e-05	2.86231e-05	3.79674e-05	5.39788e-05	0.00011254	4.34038e-05	4.80789e-05	6.09761e-05	1.96643e-05	4.8885e-05	4.8704e-05	2.55885e-05	1.47279	0.0365872	1.74533	Up
58	guanosine monophosphate	487.113	362.051	NEG	1.61777e-05	6.8465e-06	2.21786e-05	2.13316e-05	4.33139e-05	1.16629e-05	4.35196e-05	1.49896e-05	2.78315e-05	2.02015e-06	2.09872e-05	1.39854e-05	4.7618e-05	3.0871e-05	3.91033e-05	5.4288e-05	3.64396e-05	4.43739e-05	3.76095e-05	2.65439e-05	1.03732e-05	3.78436e-05	3.65064e-05	1.21347e-05	1.39169	0.016273	1.73946	Up
59	molybdopterin precursor z	458.788	364.065	POS	4.042e-05	1.53039e-05	2.59245e-05	2.08519e-05	1.92968e-05	1.79201e-05	2.05091e-05	1.29119e-05	2.06078e-05	3.91474e-06	1.97661e-05	9.36146e-06	3.19277e-05	5.52145e-05	3.20087e-05	3.1295e-05	2.25948e-05	1.98287e-05	3.36096e-05	2.77691e-05	4.84095e-05	3.17628e-05	3.3442e-05	1.07757e-05	1.67411	0.00720353	1.69189	Up
60	pc(22:5(4z,7z,10z,13z,16z)/14:0)	159.398	780.55	POS	0.000709958	0.00126513	0.0010193	0.000705902	0.00104869	0.0013427	0.00074564	0.000877927	0.0026177	0.00162387	0.00119568	0.000583473	0.00211513	0.00226133	0.00284373	0.00188099	0.00117115	0.00276211	0.00204178	0.00212838	0.00103918	0.00183243	0.00200762	0.000581597	1.41782	0.0059585	1.67906	Up
61	sm(d17:1/24:1(15z))	199.197	799.669	POS	1.98343e-06	4.94266e-07	2.06951e-06	9.11577e-07	1.86352e-06	1.00338e-06	1.76107e-06	1.75868e-06	1.91777e-06	2.97298e-06	1.67362e-06	7.04937e-07	1.47302e-06	3.36809e-06	2.5896e-06	2.168e-06	4.13499e-06	2.00867e-06	1.92909e-06	3.61592e-06	3.25001e-06	3.0534e-06	2.75908e-06	8.56989e-07	1.53399	0.0062707	1.64857	Up
62	l-acetylcarnitine	323.62	204.123	POS	0.00235676	0.000668464	0.00175404	0.00395128	0.0025217	0.00254085	0.00188159	0.000983958	0.0018912	0.00114747	0.00196973	0.000949198	0.00414326	0.00534865	0.00363607	0.00135429	0.001944	0.00206017	0.00396276	0.00154978	0.00315989	0.00523407	0.00323929	0.00146851	1.3645	0.0339015	1.64454	Up
63	l-2-amino-3-methylenehexanoic acid	323.663	144.102	POS	1.23734e-05	3.95413e-06	9.71705e-06	2.01875e-05	1.33056e-05	1.23294e-05	1.01628e-05	5.78807e-06	1.00105e-05	5.61358e-06	1.03442e-05	4.69311e-06	2.07328e-05	2.7649e-05	1.83754e-05	8.16713e-06	1.01898e-05	1.00249e-05	2.1235e-05	8.87273e-06	1.61941e-05	2.64008e-05	1.67842e-05	7.26348e-06	1.42246	0.030076	1.62257	Up
64	oxamic acid	631.506	189	GC	0.000586406	9.35517e-05	0.000311948	0.000359771	0.000207707	0.000183146	0.00014105	0.000133069	0.0004877	0.000226086	0.000273043	0.000162308	0.000537685	0.000547692	0.000395781	0.000224205	0.000696745	0.000462204	0.000684768	0.000213257	0.000343579	0.000270498	0.000437641	0.000178067	1.47731	0.0444805	1.60283	Up
65	l-trans-5-hydroxy-2-piperidinecarboxylic acid	349.023	146.081	POS	4.27639e-05	5.02053e-05	1.88778e-05	2.45794e-05	2.19065e-05	3.00274e-05	1.21073e-05	1.52493e-05	3.74288e-05	1.93521e-05	2.72498e-05	1.25628e-05	6.41836e-05	5.62392e-05	5.839e-05	3.96919e-05	2.55114e-05	4.05921e-05	3.86234e-05	3.48969e-05	1.79851e-05	5.87959e-05	4.3491e-05	1.54241e-05	1.19838	0.0188053	1.59601	Up
66	glucose 6-phosphate	501.556	259.023	NEG	0.000193502	6.81021e-05	0.000239694	0.000155127	8.82553e-05	4.39051e-05	8.22649e-05	2.80499e-05	0.000116309	4.62766e-05	0.000106149	6.98122e-05	0.000147834	0.000203471	0.0002151	0.000205671	8.18857e-05	0.000170132	0.000253742	0.000195294	0.000113205	9.80682e-05	0.00016844	5.64803e-05	1.4182	0.0416349	1.58683	Up
67	adp	483.279	426.023	NEG	1.34814e-05	9.26291e-06	1.0533e-05	1.46148e-05	1.22765e-05	1.36252e-05	1.36483e-05	1.0092e-05	2.26612e-05	1.08948e-05	1.3109e-05	3.80547e-06	2.78769e-05	2.60755e-05	2.81188e-05	1.85617e-05	8.93453e-06	2.17084e-05	3.06562e-05	1.6112e-05	6.19405e-06	2.34591e-05	2.07697e-05	8.28399e-06	1.08206	0.0201308	1.58438	Up
68	pe(22:4(7z,10z,13z,16z)/14:1(9z))	167.131	738.507	POS	4.70292e-05	5.7184e-05	7.23424e-05	4.83221e-05	6.11004e-05	0.000102775	2.84706e-05	7.48557e-05	0.000150138	0.000142755	7.84973e-05	4.09096e-05	9.77754e-05	0.000173528	0.000140246	0.000101551	8.23402e-05	0.000204793	0.000121056	0.00011376	5.83778e-05	0.000150038	0.000124347	4.3803e-05	1.20779	0.0263734	1.58409	Up
69	glutamic acid	905.94	246	GC	0.00111839	0.000706344	0.00104411	0.00101902	0.000905095	0.00100724	0.00141678	0.00137985	0.00261	0.00140746	0.00126143	0.000527498	0.00145615	0.00281715	0.00239956	0.00199705	0.00179613	0.00234035	0.0028415	0.00126607	0.00134061	0.00172632	0.00199809	0.000580899	1.65219	0.00822407	1.58399	Up
70	stigmasterol	1786.34	255	GC	0.00015257	0.00013753	0.000151842	0.000261102	0.000265625	8.10539e-05	0.000208443	0.000215445	0.000270065	9.20945e-05	0.000183577	7.0573e-05	0.000457169	0.00040561	0.000292914	0.00024649	0.000236325	0.000261857	0.000246152	0.000367218	0.00017235	0.000211242	0.000289733	9.11742e-05	1.47588	0.0093097	1.57826	Up
71	montecristin	223.921	575.503	POS	7.31322e-06	9.88531e-06	9.16073e-06	1.11087e-05	1.02549e-05	1.35142e-05	6.604e-06	1.0092e-05	1.53275e-05	1.22243e-05	1.05485e-05	2.65503e-06	1.37727e-05	1.88448e-05	1.53746e-05	2.42786e-05	1.67246e-05	1.92021e-05	1.79077e-05	1.51096e-05	1.02239e-05	1.35541e-05	1.64993e-05	3.85925e-06	1.74942	0.000808195	1.56414	Up
72	theogallin	444.954	345.083	POS	1.14131e-05	8.42082e-06	1.66525e-05	1.37659e-05	3.7491e-06	8.33065e-06	1.06398e-05	1.58059e-05	1.74909e-05	2.05708e-05	1.26839e-05	5.10694e-06	1.98858e-05	2.23665e-05	2.26358e-05	2.03807e-05	9.45141e-06	1.96076e-05	2.77027e-05	2.32028e-05	1.40672e-05	1.42989e-05	1.93599e-05	5.34713e-06	1.21322	0.0105144	1.52633	Up
73	cytidine monophosphate n-acetylneuraminic acid	469.486	613.142	NEG	2.47837e-06	2.81548e-06	2.8669e-06	3.83822e-06	3.03971e-06	3.36188e-06	3.74226e-06	5.19442e-06	8.39712e-06	8.53117e-06	4.42655e-06	2.25826e-06	9.13273e-06	7.26818e-06	5.77936e-06	6.38521e-06	3.13816e-06	5.67587e-06	9.72024e-06	7.49913e-06	4.36569e-06	8.341e-06	6.73056e-06	2.07676e-06	1.1272	0.0288803	1.5205	Up
74	2-aminoisobutyric acid	344.986	104.071	POS	4.39008e-05	2.79718e-05	1.91745e-05	2.9414e-05	4.39248e-05	3.15824e-05	3.1956e-05	3.30959e-05	3.6192e-05	2.99145e-05	3.27127e-05	7.37455e-06	3.18172e-05	6.22332e-05	4.66298e-05	4.18498e-05	3.21939e-05	3.92402e-05	5.58368e-05	4.97486e-05	8.55186e-05	5.11646e-05	4.96233e-05	1.59392e-05	1.52009	0.00962449	1.51694	Up
75	alpha-tocopherol	30.7559	429.375	NEG	4.94935e-06	4.35686e-06	4.48765e-06	6.42163e-06	6.87335e-06	5.73889e-06	1.85279e-06	4.71208e-06	5.17028e-06	3.59713e-06	4.816e-06	1.4299e-06	7.80701e-06	9.25381e-06	8.63199e-06	4.38055e-06	1.15189e-05	9.39836e-06	9.00992e-06	5.34591e-06	1.93284e-06	4.46839e-06	7.17477e-06	2.98112e-06	1.00509	0.0420374	1.48978	Up
76	pe(14:1(9z)/18:0)	171.295	690.505	POS	4.72774e-06	1.49012e-05	4.56182e-06	1.24373e-05	3.24555e-06	2.14375e-05	3.77895e-06	9.38707e-06	1.13673e-05	1.31107e-05	9.89551e-06	5.90937e-06	7.91749e-06	1.68966e-05	1.22997e-05	1.90814e-05	1.80167e-05	1.93496e-05	1.16643e-05	1.59635e-05	1.27239e-05	1.28839e-05	1.46797e-05	3.74783e-06	1.15901	0.0443311	1.48347	Up
77	pc(18:1(11z)/15:0)	165.597	746.569	POS	0.000121766	9.47874e-05	7.17074e-05	8.94534e-05	5.90009e-05	0.000123217	7.51931e-05	0.000106463	0.000134858	0.000123108	9.99555e-05	2.59032e-05	0.000124597	0.000157218	0.000131916	0.000140567	0.000196756	0.00013327	0.000156991	0.000145494	0.00013221	0.000142073	0.000146109	2.07541e-05	1.79005	0.000347631	1.46174	Up
78	sm(d16:1/24:1(15z))	199.69	785.65	POS	1.93542e-06	1.60362e-06	1.80619e-06	1.98554e-06	1.52169e-06	2.42144e-06	1.40518e-06	2.04438e-06	1.58042e-06	1.8872e-06	1.81911e-06	3.02357e-07	1.4767e-06	3.03091e-06	2.13392e-06	3.74945e-06	3.4889e-06	1.99393e-06	1.9104e-06	2.69152e-06	2.51494e-06	3.30289e-06	2.62935e-06	7.54248e-07	1.63867	0.00846847	1.44541	Up
79	d-aspartic acid	430.57	132.03	NEG	0.000996867	0.000591262	0.000884316	0.000875523	0.000679278	0.000977761	0.00117088	0.00151313	0.0016005	0.000611886	0.00099014	0.000349932	0.00138817	0.0019176	0.00173097	0.00167499	0.00136739	0.00146741	0.00141533	0.00104889	0.0013609	0.000887381	0.0014259	0.000305491	1.65619	0.00826526	1.4401	Up
80	15-keto-prostaglandin e2	43.2304	349.206	NEG	3.70854e-05	6.22991e-05	2.09547e-05	4.02695e-05	1.84882e-05	3.6914e-05	1.25109e-05	3.95381e-05	3.93788e-05	2.91389e-05	3.36578e-05	1.41923e-05	2.50045e-05	5.56776e-05	4.58951e-05	6.81228e-05	6.09941e-05	3.60455e-05	4.84221e-05	4.62782e-05	2.73882e-05	6.3729e-05	4.77557e-05	1.4846e-05	1.10293	0.0435791	1.41886	Up
81	sm(d18:1/20:0)	200.828	759.635	POS	7.60871e-06	5.74813e-06	7.38051e-06	5.90495e-06	1.12105e-05	6.99774e-06	7.99817e-06	7.56902e-06	9.02049e-06	1.41448e-05	8.3583e-06	2.56061e-06	9.02225e-06	1.69716e-05	1.24849e-05	9.68918e-06	7.90079e-06	1.13149e-05	1.16643e-05	9.1326e-06	1.49627e-05	1.41127e-05	1.17256e-05	2.92982e-06	1.367	0.0135545	1.40287	Up
82	dl-glutamate	468.512	146.045	NEG	2.11271e-05	2.25166e-05	2.68517e-05	2.12578e-05	2.96988e-05	3.50998e-05	3.08553e-05	3.27991e-05	3.24518e-05	2.93975e-05	2.82055e-05	5.05422e-06	3.00128e-05	5.59979e-05	3.72709e-05	2.61719e-05	5.75399e-05	3.67089e-05	4.14445e-05	2.8957e-05	4.54121e-05	3.58216e-05	3.95338e-05	1.07571e-05	1.68165	0.0101248	1.40163	Up
83	5-hydroxyindole-3-acetic acid	1270.93	203	GC	7.25498e-05	4.56174e-05	4.35487e-05	4.27755e-05	3.27128e-05	4.83744e-05	6.4255e-05	5.38918e-05	6.38552e-05	5.78845e-05	5.25465e-05	1.21593e-05	9.50389e-05	8.60998e-05	7.18411e-05	7.88039e-05	5.75288e-05	6.31817e-05	8.64593e-05	7.59469e-05	4.09837e-05	7.96033e-05	7.35487e-05	1.59289e-05	1.42074	0.00385834	1.39969	Up
84	n-ethylglycine	752.454	73	GC	0.000389674	0.00036814	0.000530212	0.000503844	0.000311952	0.000576138	0.000499296	0.000452858	0.000728795	0.000649769	0.000501068	0.000128511	0.000690721	0.000715311	0.000770663	0.00067953	0.00068834	0.00072663	0.00089508	0.000676634	0.00052333	0.00062498	0.000699122	9.54596e-05	1.72572	0.00102108	1.39526	Up
85	monoisobutyl phthalic acid	32.6115	221.081	NEG	1.85785e-06	2.41275e-06	2.78531e-06	4.17037e-06	4.30044e-06	3.49517e-06	3.85233e-06	3.58786e-06	3.0875e-06	2.49287e-06	3.20425e-06	8.11123e-07	3.55735e-06	4.0462e-06	4.85318e-06	3.6121e-06	5.39026e-06	3.72249e-06	4.63581e-06	4.12081e-06	5.14927e-06	5.21313e-06	4.43006e-06	7.0302e-07	1.6718	0.0019962	1.38256	Up
86	dtdp-4-acetamido-4,6-dideoxy-d-galactose	473.495	590.119	POS	7.57177e-06	7.54213e-06	9.90249e-06	8.52527e-06	4.0799e-06	1.04041e-05	7.41115e-06	1.19843e-05	1.00105e-05	1.35538e-05	9.09854e-06	2.67656e-06	1.00534e-05	1.47237e-05	1.18551e-05	1.37727e-05	1.49155e-05	1.20152e-05	1.31597e-05	1.22511e-05	1.33583e-05	9.68152e-06	1.25786e-05	1.76862e-06	1.5268	0.00298399	1.38249	Up
87	6-hydroxy caproic acid dimer	1245.17	85	GC	0.000236145	0.000181587	0.000185503	0.000155684	0.000156465	0.000217407	0.000246894	0.000223085	0.000192041	0.00019341	0.000198822	3.13451e-05	0.000282745	0.00035114	0.000290986	0.000265625	0.000256019	0.000261771	0.000242674	0.000252322	0.000190616	0.000304637	0.000269854	4.22026e-05	1.78138	0.000457873	1.35726	Up
88	citraconic acid	176.421	129.019	NEG	0.000123066	0.00012334	0.000135105	0.000130269	0.000183206	0.000136746	9.9166e-05	0.000215519	9.97523e-05	8.12223e-05	0.000132739	4.01088e-05	0.000176663	0.00018833	0.000152167	0.000157028	0.000174769	0.000108498	0.0001409	0.000252211	0.000149498	0.000234427	0.000173449	4.31142e-05	1.22294	0.0422539	1.30669	Up
89	3-phosphoglyceric acid	474.936	184.986	NEG	2.53747e-05	1.37296e-05	3.01525e-05	2.36936e-05	2.83756e-05	1.89198e-05	2.28939e-05	1.16504e-05	1.60609e-05	8.5681e-06	1.99419e-05	7.30678e-06	2.15429e-05	3.24071e-05	2.47475e-05	2.53181e-05	2.48099e-05	2.20401e-05	2.55717e-05	2.72122e-05	2.82837e-05	2.55443e-05	2.57478e-05	3.09994e-06	1.5384	0.039026	1.29114	Up
90	o-acetylserine	422.911	148.06	POS	0.000936574	0.000955545	0.00091541	0.00111119	0.000771132	0.000968711	0.00118191	0.00146902	0.00182779	0.00119866	0.00113359	0.00031237	0.00137054	0.0018277	0.00159426	0.00139176	0.00118197	0.00148964	0.00183736	0.00114192	0.00148316	0.00131432	0.00146326	0.000237882	1.42003	0.0161129	1.29082	Up
91	dodecanol	863.94	71	GC	0.00030105	0.000224931	0.000293164	0.000287561	0.000311577	0.000249648	0.000305589	0.000245841	0.000306797	0.000255775	0.000278193	3.1124e-05	0.000379491	0.00037157	0.000371196	0.000331894	0.000304766	0.000351257	0.000378	0.000330713	0.000340121	0.000392318	0.000355133	2.77704e-05	2.04981	1.58958e-05	1.27657	Up
92	2-pyrrolidineacetic acid	60.084	130.086	POS	4.82133e-05	4.30037e-05	4.95711e-05	5.4299e-05	5.22996e-05	6.74853e-05	5.83008e-05	4.97166e-05	5.77674e-05	5.50685e-05	5.35725e-05	6.74295e-06	8.65271e-05	7.95708e-05	7.13139e-05	6.52294e-05	4.54812e-05	6.38949e-05	7.47528e-05	6.41703e-05	4.83487e-05	7.54019e-05	6.74691e-05	1.29878e-05	1.3582	0.00763635	1.2594	Up
93	2-hydroxyethanesulfonate	167.598	124.991	NEG	0.00600852	0.00731584	0.00461025	0.00605134	0.00732307	0.00607865	0.0056922	0.00463206	0.00561791	0.00746689	0.00607967	0.00103401	0.00732851	0.00916297	0.00897991	0.00720258	0.00635118	0.00775716	0.0065907	0.00752172	0.00612906	0.0083929	0.00754167	0.00105125	1.2885	0.00571905	1.24047	Up
94	sm(d18:1/12:0)	207.779	647.509	POS	0.00276549	0.00291792	0.0026048	0.00362724	0.00291326	0.00198924	0.00333463	0.00311379	0.00326757	0.00248516	0.00290191	0.000472096	0.00465173	0.00336626	0.00424522	0.00366624	0.00340274	0.00323575	0.00316095	0.00427576	0.00332802	0.00247412	0.00358068	0.000644663	1.26651	0.0150841	1.2339	Up
95	2-ketobutyric acid	411.805	101.024	NEG	8.89022e-05	9.08098e-05	0.000101204	9.55934e-05	9.54764e-05	0.000109689	0.000101152	0.000116412	0.000100978	9.73584e-05	9.97575e-05	8.30568e-06	0.000103109	0.00010964	0.000106296	0.000107285	0.000191281	0.000108502	0.000108902	8.87938e-05	0.000103763	0.000105647	0.000113322	2.80395e-05	1.61474	0.00833403	1.21537	Up
96	1-methyl 2-galloylgalactarate	446.297	377.073	POS	4.32267e-05	4.1976e-05	5.11199e-05	3.91624e-05	3.03604e-05	4.32483e-05	4.08938e-05	3.66578e-05	3.19017e-05	3.93143e-05	3.97861e-05	5.96011e-06	3.80879e-05	5.41779e-05	4.61185e-05	5.18453e-05	5.99393e-05	4.75804e-05	4.24992e-05	4.92901e-05	5.21368e-05	3.25448e-05	4.7422e-05	8.04172e-06	1.40138	0.026739	1.19192	Up
97	lipoic acid	1126.45	85	GC	0.000354534	0.000354697	0.000334187	0.000352206	0.000396422	0.000267161	0.000318402	0.000249283	0.000314163	0.000325299	0.000326635	4.33238e-05	0.000363632	0.00049102	0.000452321	0.000430975	0.000426073	0.000408493	0.000280542	0.000362729	0.000307675	0.000320163	0.000384362	6.84494e-05	1.2383	0.0369366	1.17673	Up
98	mesylate	167.621	94.9802	NEG	0.00021289	0.000242293	0.000182559	0.000232925	0.000258248	0.000229515	0.000220833	0.000319654	0.000202246	0.000258668	0.000235983	3.77967e-05	0.000256555	0.000354435	0.000287866	0.000253132	0.000259419	0.00025114	0.000252358	0.000272751	0.000256968	0.000324773	0.00027694	3.55722e-05	1.15723	0.0225251	1.17356	Up
99	cumic acid	850.998	263	GC	0.000142473	0.000102648	0.00012088	0.000124528	0.00013543	0.000135484	0.000157122	0.000119742	0.00012361	0.000128667	0.000129058	1.47233e-05	0.000157146	0.000166657	0.000144702	0.00014215	0.000124781	0.000140116	0.000140873	0.000156787	0.000152768	0.00017081	0.000149679	1.38282e-05	1.53348	0.00466285	1.15978	Up
100	1,3-diaminopropane	1007.34	226	GC	0.00103856	0.000843406	0.00122882	0.00109796	0.00116232	0.00108853	0.00133969	0.000777496	0.00105113	0.000953365	0.00105813	0.000169328	0.00110253	0.00129646	0.00127713	0.00129849	0.00127966	0.00120343	0.00142486	0.00112926	0.00114139	0.00109826	0.00122515	0.000107415	1.61867	0.0168513	1.15785	Up
101	d-malic acid	313.648	133.014	NEG	6.50064e-06	6.48037e-06	7.30633e-06	6.31092e-06	7.02038e-06	8.03445e-06	5.72346e-06	6.34462e-06	7.62708e-06	5.31813e-06	6.66664e-06	8.38532e-07	7.62288e-06	8.12987e-06	7.37238e-06	7.75877e-06	9.89444e-06	8.40324e-06	7.40234e-06	6.64527e-06	7.05227e-06	6.55365e-06	7.68351e-06	9.74319e-07	1.58812	0.0222374	1.15253	Up
102	3-hydroxybenzoic acid	262.911	137.024	NEG	7.20242e-06	1.28875e-05	1.91374e-05	8.04549e-06	7.68198e-06	1.14408e-05	1.15937e-05	8.5337e-06	7.4804e-06	7.71868e-06	1.01722e-05	3.75458e-06	8.50669e-06	8.69184e-06	8.40971e-06	8.72398e-06	9.67292e-06	8.21896e-06	9.08469e-06	8.20449e-06	8.17167e-06	8.22929e-06	8.59143e-06	4.80345e-07	1.66058	0.0115554	1.15195	Up
103	sulfuric acid	545.768	227	GC	0.00370755	0.00371632	0.00432046	0.00426612	0.00463533	0.00483745	0.00404815	0.0035646	0.0046561	0.00452915	0.00422812	0.000450486	0.00412448	0.00470909	0.00469187	0.00476336	0.004092	0.00459755	0.0055055	0.0049514	0.00535309	0.00461349	0.00474018	0.000452823	1.35637	0.0207345	1.12111	Up
104	palmitic acid	1178.24	117	GC	0.0141357	0.0130968	0.0126982	0.0100798	0.0125362	0.0119615	0.013804	0.0119522	0.0113369	0.0114396	0.0123041	0.00121627	0.0130288	0.0154986	0.0152489	0.0148313	0.0134128	0.014366	0.0123404	0.0139089	0.0119122	0.0133371	0.0137885	0.00120334	1.34871	0.0133545	1.12064	Up
105	n(epsilon)-trimethyllysine	879.522	71	GC	0.000118293	9.67414e-05	0.000116899	0.00011407	0.000115852	0.000115462	0.000120624	9.72289e-05	0.000108991	9.95765e-05	0.000110374	9.17146e-06	0.000114679	0.000126886	0.0001259	0.000128544	0.000124076	0.000117593	0.000113959	0.000115833	0.000130056	0.000124042	0.000122157	6.06238e-06	1.84189	0.00326838	1.10676	Up
106	diethyl phthalic acid	57.7293	221.082	NEG	1.92803e-05	1.51575e-05	2.38847e-05	1.8453e-05	1.81942e-05	2.01787e-05	1.74272e-05	1.57688e-05	1.7601e-05	1.71731e-05	1.83118e-05	2.46114e-06	2.06959e-05	2.17296e-05	1.94498e-05	1.77078e-05	2.19302e-05	1.92021e-05	1.92536e-05	2.00472e-05	2.09329e-05	2.156e-05	2.02509e-05	1.35928e-06	1.51835	0.0426955	1.10589	Up
107	citrulline	410.732	174.088	NEG	8.05193e-06	5.9678e-06	8.49315e-06	1.17361e-05	1.05122e-05	1.82904e-05	1.5923e-05	3.92762e-05	1.32007e-05	8.38344e-07	1.3229e-05	1.04159e-05	1.35518e-05	9.06649e-06	1.07807e-05	7.05343e-06	2.94618e-05	1.53691e-05	1.74217e-05	1.28079e-05	1.10075e-05	1.15434e-05	1.38064e-05	6.25251e-06	1.64287	0.00245726	1.10021	Up
108	4-hydroxy-6-methyl-2-pyrone	815.58	85	GC	0.000568377	0.000449718	0.000534903	0.000541483	0.000580937	0.000542005	0.000579688	0.000459219	0.000470265	0.000470483	0.000519708	5.20072e-05	0.000528993	0.000576024	0.000577084	0.000573577	0.000541652	0.000547251	0.000518623	0.00057172	0.000640877	0.000571486	0.000564729	3.41442e-05	1.38734	0.034428	1.08663	Up
109	hypoxanthine	181.679	135.03	NEG	0.0224851	0.0256011	0.0227864	0.022196	0.0204742	0.02304	0.0221589	0.0240044	0.0280169	0.0310281	0.0241791	0.00318918	0.0227811	0.0183802	0.0206593	0.0168592	0.0170223	0.0244849	0.0207853	0.0204903	0.0231038	0.0256391	0.0210206	0.0030095	1.51794	0.0351684	0.869368	Down
110	zymonic acid	183.866	159.027	POS	0.000227506	0.000214317	0.000223675	0.000199435	0.000227374	0.000203338	0.000235177	0.00022309	0.000230834	0.000269299	0.000225404	1.93006e-05	0.000200944	0.000200693	0.000184049	0.000171408	0.000191052	0.000182578	0.000179309	0.000201329	0.000239088	0.000205318	0.000195577	1.89949e-05	1.66463	0.00265417	0.86767	Down
111	trans-aconitic acid	185.239	173.005	NEG	0.000180062	0.000207556	0.000151195	0.000140012	0.000128223	0.000153722	0.000152002	0.00015872	0.000205193	0.000180992	0.000165768	2.66798e-05	0.000158316	0.00010398	0.000156431	0.000126763	0.000139886	0.000170935	0.000126363	0.000123386	0.000144282	0.000162317	0.000141266	2.10752e-05	1.42475	0.0350943	0.852193	Down
112	glycerol	640.392	218	GC	0.000728571	0.000802197	0.000633905	0.000683638	0.000806859	0.000832236	0.000650503	0.000778453	0.000688464	0.000886983	0.000749181	8.45347e-05	0.000548115	0.000530598	0.000498013	0.000551815	0.000864146	0.000640067	0.000542389	0.000671037	0.000653476	0.000583728	0.000608338	0.000106669	1.62212	0.00423163	0.812005	Down
113	d-talose	1098.23	160	GC	0.00813526	0.0124735	0.00783989	0.00931111	0.00677535	0.00837001	0.00802079	0.00677741	0.00784235	0.00864897	0.00841947	0.00161912	0.00790737	0.00592676	0.00582297	0.00581656	0.00521505	0.00654201	0.00730336	0.00776352	0.0080961	0.00740579	0.00677995	0.0010389	1.62225	0.0148067	0.80527	Down
114	succinate semialdehyde	568.483	132	GC	0.000808509	0.000744908	0.000884828	0.000942728	0.000974966	0.00108925	0.00110289	0.000725984	0.000639883	0.000910414	0.000882437	0.000153496	0.000583098	0.000622951	0.000808541	0.000842058	0.000675016	0.000559845	0.000619498	0.000804338	0.000803954	0.000662762	0.000698206	0.000106123	1.38019	0.00588935	0.791225	Down
115	aicar	318.897	337.054	NEG	4.89292e-05	7.52452e-05	4.00268e-05	5.10464e-05	3.55062e-05	4.67638e-05	3.47444e-05	3.34669e-05	4.27718e-05	3.59343e-05	4.44435e-05	1.25033e-05	4.65036e-05	2.51014e-05	3.53059e-05	3.80232e-05	2.46992e-05	3.80976e-05	3.9988e-05	3.04791e-05	3.89285e-05	3.06085e-05	3.47735e-05	6.95041e-06	1.37947	0.0465201	0.782421	Down
116	pc(20:4(5z,8z,11z,14z)/18:0)	156.5	810.599	POS	0.000773335	0.000815534	0.000827609	0.00078326	0.000864334	0.000666712	0.000635283	0.000756775	0.000463758	0.000870454	0.000745705	0.000125363	0.000451877	0.000588007	0.000509739	0.000727409	0.000713686	0.000457878	0.000696331	0.000481763	0.000760063	0.000417151	0.000580391	0.000132521	1.26832	0.0102777	0.778311	Down
117	isotetrandrine	272.998	623.315	POS	2.67782e-06	4.86943e-06	4.19094e-06	5.42517e-06	4.77827e-06	5.25756e-06	6.31048e-06	3.78451e-06	4.07022e-06	4.50564e-06	4.58701e-06	9.97688e-07	4.08763e-06	2.2891e-06	4.26042e-06	3.89795e-06	3.1197e-06	3.00748e-06	4.1498e-06	3.86094e-06	3.5821e-06	2.62891e-06	3.4884e-06	6.87355e-07	1.41236	0.0102389	0.760497	Down
118	ethyl stearate	40.4087	311.296	NEG	8.21208e-05	9.05425e-05	7.52423e-05	5.2092e-05	7.65449e-05	8.46842e-05	7.9839e-05	0.000132374	0.000114467	7.74379e-05	8.65344e-05	2.22651e-05	0.000104421	3.91935e-05	6.42576e-05	6.1579e-05	5.26691e-05	6.15655e-05	8.63431e-05	5.526e-05	6.7801e-05	6.38105e-05	6.56901e-05	1.81077e-05	1.43192	0.0338463	0.759121	Down
119	beta-d-galactose	322.4	179.056	NEG	0.00139579	0.0018593	0.00110284	0.00159286	0.000698369	0.00125663	0.00107754	0.000846598	0.00116927	0.000913376	0.00119126	0.000351798	0.000857713	0.000933773	0.000873661	0.000942882	0.000496728	0.000617907	0.00102955	0.00100426	0.000882229	0.00120818	0.000884689	0.000202283	1.21555	0.0280557	0.742651	Down
120	2-(3,4-dihydroxybenzoyloxy)-4,6-dihydroxybenzoate	237.418	307.043	POS	4.44895e-05	7.40084e-05	9.25739e-05	6.49788e-05	5.04765e-05	6.2224e-05	5.58731e-05	5.14649e-05	4.1664e-05	6.71244e-05	6.04878e-05	1.52489e-05	2.78401e-05	3.00843e-05	3.13789e-05	7.22501e-05	6.54237e-05	7.12798e-05	3.68622e-05	2.94396e-05	2.83956e-05	4.07722e-05	4.33727e-05	1.86436e-05	1.29029	0.037412	0.717049	Down
121	2-hydroxystearic acid	54.0359	299.259	NEG	2.38603e-05	1.71345e-05	1.25357e-05	1.36183e-05	1.91131e-05	1.22923e-05	1.33181e-05	1.85886e-05	2.83449e-05	2.19373e-05	1.80743e-05	5.40264e-06	1.22261e-05	9.25381e-06	1.1781e-05	7.83302e-06	1.72414e-05	8.47695e-06	1.0468e-05	1.50725e-05	2.41792e-05	1.27722e-05	1.29304e-05	4.90973e-06	1.24937	0.0388574	0.715403	Down
122	fucose	991.938	205	GC	7.55703e-05	0.000131813	8.80046e-05	9.31657e-05	6.86905e-05	8.84015e-05	8.47626e-05	8.16341e-05	8.56924e-05	0.00010832	9.06054e-05	1.78733e-05	8.5841e-05	4.8777e-05	4.52724e-05	4.55837e-05	4.76107e-05	5.81007e-05	7.76528e-05	7.87275e-05	7.77914e-05	8.16662e-05	6.47023e-05	1.70056e-05	1.79387	0.00380729	0.714111	Down
123	diglycerol	991.146	191	GC	1.86893e-05	3.82836e-05	1.79135e-05	2.32876e-05	1.48494e-05	2.05489e-05	1.7097e-05	1.75497e-05	2.30279e-05	1.55851e-05	2.06832e-05	6.80216e-06	1.89651e-05	1.07524e-05	1.37074e-05	1.39584e-05	1.08913e-05	1.31577e-05	1.85806e-05	1.48126e-05	1.6418e-05	1.56766e-05	1.4692e-05	2.81211e-06	1.60255	0.0243813	0.710335	Down
124	l-glutamine	393.8	147.076	POS	0.000870355	0.00122905	0.00106871	0.000989329	0.000459649	0.000579041	0.00116134	0.00135921	0.000870645	0.00163455	0.00102219	0.000351633	0.0004619	0.000885164	0.000781317	0.000932368	0.000238245	0.000683966	0.00118792	0.000725143	0.000617527	0.000361019	0.000687457	0.000283606	1.28663	0.0308086	0.672535	Down
125	16-hydroxy hexadecanoic acid	56.6927	271.228	NEG	3.71353e-05	4.45052e-05	5.14555e-05	3.02998e-05	3.02869e-05	2.96941e-05	3.10021e-05	6.9015e-05	5.24134e-05	7.80059e-05	4.53813e-05	1.72761e-05	2.30528e-05	1.4911e-05	3.03046e-05	3.0998e-05	4.82125e-05	2.01973e-05	2.62447e-05	4.01634e-05	4.42752e-05	2.53581e-05	3.03717e-05	1.07815e-05	1.32488	0.0315935	0.669257	Down
126	pc(p-18:1(11z)/20:3(5z,8z,11z))	155.575	794.606	POS	0.000555608	0.000372671	0.000774775	0.000476631	0.000661563	0.000376626	0.000509055	0.000705386	0.000200285	0.000393798	0.00050264	0.000176377	0.000345307	0.000284907	0.000232528	0.000322146	0.000300118	0.000278794	0.000164433	0.0003668	0.000788157	0.000270425	0.000335362	0.000169076	1.20297	0.0440647	0.6672	Down
127	beta-alanine	384.743	88.0398	NEG	5.19353e-05	8.29905e-05	6.20857e-05	6.03161e-05	4.76775e-05	6.13539e-05	4.39657e-05	8.9202e-05	6.70699e-05	6.59411e-05	6.32538e-05	1.43023e-05	5.64502e-05	4.0238e-05	4.9791e-05	5.78259e-05	0.000130577	3.95535e-05	4.34431e-05	4.96275e-05	4.77688e-05	3.74135e-05	5.52689e-05	2.73434e-05	1.39033	0.00488322	0.664897	Down
128	uridine	171.954	243.062	NEG	0.00549983	0.00947054	0.00762771	0.00829758	0.00798365	0.0100992	0.00692247	0.00662841	0.00567336	0.0109655	0.00791682	0.00183266	0.00421486	0.00347377	0.00402386	0.00645173	0.00441139	0.00785873	0.00559906	0.00621527	0.00695219	0.00336159	0.00525624	0.00157055	1.76827	0.00263789	0.663934	Down
129	8,11,14-eicosatrienoic acid	42.0836	305.248	NEG	0.000127502	0.000176435	0.00015725	0.000146725	8.8753e-05	0.000133238	0.000114357	0.000232498	0.000226202	0.000264704	0.000166766	5.72804e-05	0.000118419	7.5023e-05	0.000121514	0.00018423	7.44361e-05	0.000127996	9.17064e-05	0.000143214	6.55999e-05	9.90457e-05	0.000110118	3.65978e-05	1.57118	0.0168	0.660316	Down
130	lysopi(18:0/0:0)	273.003	601.333	POS	2.48945e-06	7.06617e-06	4.59891e-06	7.30738e-06	6.17499e-06	7.03477e-06	9.46573e-06	5.71387e-06	5.20695e-06	7.34936e-06	6.24076e-06	1.89143e-06	5.15557e-06	2.27412e-06	4.81613e-06	4.78891e-06	3.212e-06	3.67826e-06	5.04705e-06	4.90042e-06	3.8433e-06	3.45183e-06	4.11676e-06	9.67397e-07	1.55656	0.00539942	0.659657	Down
131	vinylacetylglycine	86.9914	144.065	POS	1.40355e-05	1.74641e-05	1.72459e-05	1.63493e-05	1.98114e-05	3.20267e-05	1.9812e-05	2.62689e-05	2.16345e-05	4.17355e-05	2.26384e-05	8.5142e-06	1.14527e-05	1.78333e-05	1.61526e-05	1.35871e-05	1.24419e-05	1.75068e-05	1.62627e-05	1.15457e-05	1.50374e-05	1.74267e-05	1.49247e-05	2.49718e-06	1.59002	0.0196118	0.659265	Down
132	1-kestose	469.889	527.157	POS	1.48481e-05	2.07958e-05	1.52061e-05	1.16992e-05	2.67951e-05	1.81793e-05	1.10433e-05	4.01303e-05	1.70509e-05	2.4781e-05	2.00529e-05	8.72751e-06	1.59086e-05	6.14423e-06	8.78018e-06	1.38099e-05	1.55431e-05	1.24206e-05	7.17803e-06	1.63719e-05	1.74254e-05	1.73895e-05	1.30971e-05	4.2785e-06	1.46112	0.0412714	0.65313	Down
133	cis-vaccenic acid	42.3776	281.249	NEG	0.0118499	0.0155771	0.010473	0.0107383	0.00852731	0.00556863	0.00858215	0.0133679	0.0109983	0.0121268	0.0107809	0.00278638	0.00781437	0.00414952	0.00781888	0.00689268	0.00410357	0.00434928	0.00522641	0.013812	0.00912028	0.00684597	0.0070133	0.00296185	1.67366	0.00894856	0.650528	Down
134	oleamide	72.6248	282.278	POS	0.00304949	0.00328629	0.00339256	0.00348721	0.00289771	0.00247502	0.00213718	0.00404655	0.00225833	0.00157691	0.00286073	0.000744084	0.0019273	0.00172363	0.00170802	0.00219418	0.00133701	0.00239224	0.00117001	0.00267636	0.00233333	0.00100467	0.00184668	0.000558877	1.54439	0.00288301	0.645527	Down
135	xanthine	234.97	151.026	NEG	0.000298799	0.000547522	0.000332174	0.000386983	0.000444118	0.000545667	0.000409752	0.000557913	0.000379577	0.00108207	0.000498458	0.000224517	0.000285113	0.000341561	0.000311286	0.000334391	0.000250136	0.000444355	0.000276081	0.000311579	0.000252845	0.000345974	0.000315332	5.70345e-05	1.78387	0.0311212	0.632616	Down
136	l-palmitoylcarnitine	198.368	400.341	POS	0.000346728	0.000675657	0.000552251	0.000864568	0.000740181	0.000748906	0.000573121	0.000836517	0.000176257	0.000808692	0.000632288	0.00022443	0.000693761	0.000265299	0.000699667	0.000408578	5.85526e-05	0.000194516	0.000230033	0.000455018	0.000563648	0.000360708	0.000392978	0.000214183	1.34331	0.0252931	0.621518	Down
137	n-acetyl-l-alanine	278.528	130.051	NEG	2.21613e-05	5.93331e-05	2.31429e-05	3.43225e-05	2.12082e-05	2.17708e-05	1.86379e-05	2.99792e-05	2.82349e-05	2.17896e-05	2.8058e-05	1.19931e-05	1.9407e-05	1.36372e-05	1.58191e-05	1.60001e-05	2.94249e-05	1.77279e-05	1.51038e-05	1.45156e-05	1.61568e-05	1.48202e-05	1.72613e-05	4.58199e-06	1.63726	0.0213797	0.615199	Down
138	d-ribose	155.399	149.045	NEG	0.000197634	0.000308092	0.000108375	0.000274231	0.00016629	0.000168215	0.000130673	0.000195521	0.000371196	0.000327006	0.000224723	8.93768e-05	0.000239364	6.20635e-05	0.00010293	0.000112817	5.74826e-05	0.000142554	0.00011963	0.000117496	0.000117404	0.000308241	0.000137998	7.78696e-05	1.61332	0.0327181	0.614081	Down
139	n-acetylhistidine	340.034	198.087	POS	1.85785e-05	8.09131e-06	1.88778e-05	9.15267e-06	1.0843e-05	1.55876e-05	2.99748e-05	2.25215e-05	8.25045e-06	1.70254e-05	1.58903e-05	7.0706e-06	5.56065e-06	1.07899e-05	1.05955e-05	9.76343e-06	1.08544e-05	7.92411e-06	1.34214e-05	4.5663e-06	1.43657e-05	9.19745e-06	9.70388e-06	3.08832e-06	1.11953	0.025724	0.610679	Down
140	sphingosine	61.8747	300.289	POS	0.000490153	0.000534784	0.000417921	0.000576353	0.000385991	0.00039375	0.000353098	0.000688244	0.000363822	0.000213689	0.00044178	0.000134081	0.000304841	0.000228803	0.000201371	0.000318803	0.000210071	0.000361938	0.000158499	0.000416832	0.000358594	0.000124469	0.000268422	9.72066e-05	1.52928	0.00389251	0.607592	Down
141	tyrosine methylester	42.4849	196.096	POS	7.64564e-06	1.50843e-05	9.79123e-06	1.35445e-05	1.33791e-05	2.25483e-05	8.69526e-06	1.78095e-05	1.34941e-05	3.0173e-05	1.52165e-05	6.85249e-06	6.40764e-06	9.36621e-06	9.22474e-06	7.20192e-06	4.9103e-06	8.88237e-06	1.42439e-05	6.57102e-06	1.38807e-05	1.16551e-05	9.23438e-06	3.17274e-06	1.52143	0.0267195	0.606867	Down
142	lysope(18:2(9z,12z)/0:0)	223.41	478.292	POS	1.63255e-05	2.31023e-05	2.14739e-05	2.15162e-05	2.1833e-05	2.09932e-05	2.95345e-05	2.41912e-05	1.58042e-05	3.58605e-05	2.30635e-05	5.92292e-06	1.18578e-05	1.20637e-05	1.20033e-05	2.1383e-05	1.56908e-05	1.49637e-05	1.15521e-05	1.34762e-05	1.40299e-05	1.28839e-05	1.39904e-05	2.94645e-06	2.00511	0.000779084	0.606606	Down
143	glycerol 3-phosphate	457.342	173.021	POS	4.65967e-05	6.31554e-05	6.0887e-05	6.24766e-05	3.90201e-05	6.55259e-05	5.81812e-05	8.75531e-05	4.96505e-05	8.36391e-05	6.16686e-05	1.51576e-05	4.50862e-05	2.45769e-05	2.86004e-05	4.83694e-05	1.47678e-05	4.73906e-05	2.8899e-05	6.11235e-05	4.60438e-05	2.51347e-05	3.69992e-05	1.44987e-05	1.85339	0.00157013	0.599969	Down
144	l-2-amino-5-hydroxypentanoic acid	380.886	134.081	POS	0.000210456	5.95726e-05	0.000110599	0.000115024	9.26855e-05	2.066e-05	0.00017294	0.000125524	5.13977e-05	9.47178e-05	0.000105358	5.63679e-05	8.38038e-05	6.69826e-05	6.53994e-05	4.85536e-05	1.77952e-05	4.25289e-05	0.000112046	4.03242e-05	7.68492e-05	7.17639e-05	6.26046e-05	2.64835e-05	1.027	0.049383	0.59421	Down
145	dehydroascorbic acid	1055.67	173	GC	1.69903e-05	9.25921e-05	4.47886e-05	6.68444e-05	7.15343e-05	8.89406e-05	4.79766e-05	6.29379e-05	6.51943e-05	9.34562e-05	6.51255e-05	2.40317e-05	5.30976e-05	3.47674e-05	2.33397e-05	1.08029e-05	1.51739e-05	1.97918e-05	8.04354e-05	7.33823e-05	5.79472e-05	1.2586e-05	3.81324e-05	2.61233e-05	1.32186	0.0271586	0.585522	Down
146	pc(p-16:0/18:1(11z))	160.457	744.591	POS	3.4313e-05	5.87631e-05	3.44177e-05	5.22293e-05	6.39446e-05	2.76577e-05	1.35749e-05	4.32848e-05	3.0435e-05	1.91674e-05	3.77787e-05	1.65865e-05	3.00864e-05	2.77614e-05	1.71528e-05	1.49978e-05	3.21569e-05	1.18677e-05	1.17017e-05	2.96253e-05	2.31344e-05	2.07408e-05	2.19225e-05	7.77424e-06	1.20997	0.0171729	0.580288	Down
147	3-hydroxybutyric acid	543.713	191	GC	0.00156866	0.0015374	0.00144941	0.00203872	0.00189347	0.00383825	0.000829541	0.00151295	0.00105111	0.00193323	0.00176527	0.000820317	0.00121428	0.000655769	0.000740584	0.000718304	0.000487261	0.00138226	0.00111418	0.000799763	0.000910954	0.00217226	0.00101956	0.000488935	1.61675	0.0237739	0.577566	Down
148	pyrroline hydroxycarboxylic acid	410.94	130.05	POS	0.000118211	0.00017471	0.00019417	0.000147523	8.16749e-05	9.89651e-05	0.000181681	0.000214973	9.88976e-05	0.000355786	0.000166659	8.04572e-05	5.55992e-05	9.90885e-05	8.15389e-05	0.000113755	7.15963e-05	0.000103032	0.00012622	0.000120444	0.000124052	6.58168e-05	9.61142e-05	2.58622e-05	1.55853	0.0232611	0.576712	Down
149	l-alanine	50.4856	90.0553	POS	2.25306e-05	3.60997e-05	3.02267e-05	3.30308e-05	3.87988e-05	6.94839e-05	3.47444e-05	6.02453e-05	3.66687e-05	7.65881e-05	4.38417e-05	1.81809e-05	2.3421e-05	2.62254e-05	2.83781e-05	2.5281e-05	1.86444e-05	2.77528e-05	2.47866e-05	2.34255e-05	2.82837e-05	2.56188e-05	2.51817e-05	2.92151e-06	1.82027	0.0100892	0.574379	Down
150	3-hydroxymethylglutaric acid	399.865	161.045	NEG	9.46479e-05	0.000123465	9.3066e-05	0.000105751	0.000157034	0.000231542	7.48266e-05	0.000121218	6.70585e-05	6.62857e-05	0.000113489	5.02245e-05	8.75611e-05	6.55702e-05	6.95616e-05	4.49225e-05	7.37542e-05	5.34641e-05	6.59997e-05	5.7032e-05	6.00312e-05	7.16615e-05	6.49558e-05	1.19093e-05	1.57477	0.0139523	0.572351	Down
151	1,5-anhydroglucitol	1051	217	GC	0.00054711	0.000264641	0.000203319	0.000597387	0.000409564	0.000304588	0.0002673	0.000220509	0.00022416	0.000281614	0.000332019	0.000139583	0.000205643	0.000163933	0.000175475	0.000224582	0.000112484	0.000226366	0.000165657	0.0001981	0.000153363	0.000200367	0.000182597	3.53117e-05	1.78125	0.0081079	0.549959	Down
152	(e,e)-2,4-decadienoic isobutylamide	86.0966	224.201	POS	0.00775704	0.0107279	0.00540714	0.0077122	0.00694384	0.00290337	0.00913063	0.00520742	0.00333016	0.0018531	0.00609728	0.00286478	0.00394328	0.00361488	0.00401482	0.00341622	0.00153724	0.00275923	0.0023771	0.00497306	0.00412739	0.0026481	0.00334113	0.00100999	1.31919	0.0150075	0.547971	Down
153	racemethionine	305.481	150.058	POS	0.000109076	0.000196908	0.000122992	0.00018476	0.000100767	0.000228889	0.000102319	0.000375178	0.000149802	0.000209373	0.000178006	8.3746e-05	7.13347e-05	7.55287e-05	7.56529e-05	7.52393e-05	0.000198806	9.50867e-05	6.57376e-05	9.52334e-05	0.000111309	0.000108866	9.72794e-05	3.90758e-05	1.59071	0.0164055	0.546495	Down
154	pc(20:5(5z,8z,11z,14z,17z)/p-18:0)	155.333	792.59	POS	0.000236475	0.000485192	0.000346562	0.000266854	0.000345248	0.000243217	0.000411635	0.00037793	0.000120914	0.000188443	0.000302247	0.00011049	0.000188066	0.000134527	0.000141469	0.000158593	0.000130272	0.000155336	0.000120512	0.00016311	0.000298048	0.000161562	0.000165149	5.06086e-05	1.75483	0.00359365	0.546405	Down
155	sedoheptulose	303.481	209.067	NEG	2.85142e-05	9.28367e-05	2.11402e-05	4.11073e-05	3.99728e-05	3.88615e-05	4.82117e-05	4.65714e-05	9.35216e-05	7.02739e-05	5.21011e-05	2.51863e-05	6.12375e-05	4.90789e-06	1.53746e-05	2.05292e-05	5.02106e-10	3.24336e-05	2.60203e-05	3.72499e-05	3.08956e-05	4.82564e-05	2.76906e-05	1.875e-05	1.14598	0.0243158	0.531477	Down
156	ethyl oleate	40.1602	309.28	NEG	0.000178525	0.00041848	0.000171213	0.00023888	0.000124472	0.000169212	0.00024868	0.00031545	0.000169282	0.00040824	0.000244243	0.000104147	0.000134321	5.84365e-05	0.000103322	0.000158417	0.000177184	8.70863e-05	9.99077e-05	0.000234925	0.000127427	0.000111745	0.000129277	5.05268e-05	1.79398	0.00780098	0.529296	Down
157	thiomorpholine 3-carboxylate	385.411	148.043	POS	3.61598e-05	5.90706e-05	3.9281e-05	4.7626e-05	3.22349e-05	7.42709e-05	2.57556e-05	8.47404e-05	2.92249e-05	3.28321e-05	4.61196e-05	2.01921e-05	9.94289e-06	1.61848e-05	1.74492e-05	2.34991e-05	7.8244e-05	2.29615e-05	7.96312e-06	1.89334e-05	2.95524e-05	1.7464e-05	2.42194e-05	2.00035e-05	1.42108	0.0254387	0.525144	Down
158	2-deoxy-d-glucose	1009.26	292	GC	9.50405e-05	4.24201e-05	3.31938e-05	9.64662e-05	5.11172e-05	4.85921e-05	4.23778e-05	2.89775e-05	2.58147e-05	3.63775e-05	5.00377e-05	2.5389e-05	2.76191e-05	2.57009e-05	3.50466e-05	4.43401e-05	5.02106e-10	3.47187e-05	3.33479e-05	1.65575e-05	1.87314e-05	2.24537e-05	2.58516e-05	1.23884e-05	1.01941	0.0178847	0.516643	Down
159	vaccenyl carnitine	196.068	426.356	POS	0.000718974	0.00178216	0.00115721	0.00155379	0.00199957	0.00125231	0.000977818	0.00160228	0.000227649	0.000440609	0.00117124	0.000583514	0.00104857	0.000555138	0.000933733	0.000625889	0.00012654	0.000283567	0.000352981	0.000657548	0.000837853	0.000517835	0.000593965	0.000291902	1.29514	0.0118904	0.507127	Down
160	6-heptenyl glucosinolate	412.758	416.106	POS	2.41189e-06	4.32025e-06	4.37638e-06	2.41734e-06	2.86328e-06	2.15486e-06	1.58863e-06	1.61398e-06	8.43379e-07	5.24427e-06	2.78343e-06	1.42156e-06	2.07696e-07	1.56603e-06	1.10401e-06	1.355e-06	7.82695e-07	3.14384e-06	2.7927e-07	3.28551e-06	1.82463e-06	5.25036e-07	1.40737e-06	1.09125e-06	1.36275	0.0258857	0.505626	Down
161	guanosine	282.934	282.085	NEG	1.44048e-05	5.05092e-05	8.04042e-05	4.98031e-05	1.96277e-05	2.45106e-05	3.05985e-05	6.19209e-05	8.87381e-06	2.19004e-05	3.62553e-05	2.32719e-05	1.24102e-05	1.20262e-05	1.3374e-05	1.42182e-05	2.32962e-05	4.68204e-05	1.44682e-05	1.29935e-05	1.28359e-05	1.99216e-05	1.82365e-05	1.06908e-05	1.27615	0.0449696	0.503001	Down
162	lysopc(20:4(5z,8z,11z,14z))	207.966	544.339	POS	5.33887e-05	6.8052e-05	0.000122619	3.04474e-05	5.81765e-05	6.67711e-05	6.26822e-05	4.21257e-05	5.32157e-05	0.000157659	7.15137e-05	3.87822e-05	2.67722e-05	3.51045e-05	2.55255e-05	5.4944e-05	2.33701e-05	3.7725e-05	4.21948e-05	2.79918e-05	5.34349e-05	2.85605e-05	3.55623e-05	1.14356e-05	1.63237	0.017546	0.49728	Down
163	l-threonine	60.9624	120.066	POS	2.23829e-05	3.79614e-05	2.58503e-05	3.65e-05	3.7949e-05	7.74443e-05	3.22128e-05	7.72797e-05	5.16009e-05	0.00010497	5.04151e-05	2.71918e-05	1.97753e-05	2.51389e-05	2.7526e-05	2.19399e-05	1.76845e-05	2.9743e-05	2.55343e-05	1.83395e-05	2.93658e-05	3.0534e-05	2.45581e-05	4.84719e-06	1.76389	0.0149438	0.487119	Down
164	d-alanyl-d-alanine	60.0869	161.092	POS	1.12284e-05	1.9551e-05	1.3055e-05	2.60187e-05	2.09141e-05	3.55811e-05	1.53726e-05	4.59877e-05	2.45313e-05	6.01691e-05	2.72409e-05	1.56765e-05	9.72194e-06	1.064e-05	1.58191e-05	1.1137e-05	4.20883e-06	1.45582e-05	1.29354e-05	6.57102e-06	2.72016e-05	1.92886e-05	1.32082e-05	6.57926e-06	1.63617	0.0226971	0.484866	Down
165	pc(p-18:1(11z)/20:5(5z,8z,11z,14z,17z))	151.982	790.575	POS	2.66674e-05	9.31263e-05	4.67895e-05	2.85652e-05	3.68029e-05	0.000132126	3.73078e-05	6.27861e-05	1.78576e-05	4.95609e-05	5.3159e-05	3.50412e-05	2.54833e-05	1.88448e-05	2.1191e-05	3.20745e-05	1.15927e-05	3.92439e-05	2.41511e-05	2.70266e-05	2.66792e-05	3.12043e-05	2.57491e-05	7.6438e-06	1.62439	0.0365991	0.48438	Down
166	salviaflaside methyl ester	234.846	537.168	POS	6.50622e-05	0.000138445	0.000141715	0.000119193	9.86745e-05	0.000114255	9.19342e-05	8.88458e-05	5.54881e-05	0.00013231	0.000104592	2.98441e-05	3.02338e-05	2.43147e-05	3.36018e-05	6.0883e-05	4.57245e-05	0.000125688	3.98852e-05	3.60849e-05	2.85076e-05	6.2422e-05	4.87345e-05	2.99645e-05	1.98198	0.000566796	0.465947	Down
167	naringenin	1615.82	73	GC	7.29527e-05	0.0002279	5.01771e-05	0.000139762	4.45992e-05	3.05457e-05	6.72489e-05	0.000107237	7.71846e-05	0.000103324	9.20931e-05	5.78098e-05	5.84226e-05	4.64489e-05	3.85742e-05	4.12028e-05	5.02106e-10	4.25834e-05	3.50303e-05	7.11704e-05	4.28017e-05	5.2784e-05	4.29019e-05	1.84826e-05	1.06969	0.0266801	0.465854	Down
168	3,7-dimethyluric acid	377.387	195.051	NEG	0.000115652	0.000239473	0.000200672	0.000143084	5.46079e-05	0.000188158	9.58889e-05	0.000272825	0.000108773	9.6202e-05	0.000151533	7.0664e-05	0.000135	3.19575e-05	8.9972e-05	9.19065e-05	5.91695e-05	3.36867e-05	4.87747e-05	4.92051e-05	9.12328e-05	6.49988e-05	6.95904e-05	3.22216e-05	1.65564	0.00557783	0.459241	Down
169	d-xylitol	99.3928	151.061	NEG	4.44345e-05	9.39522e-05	2.79643e-05	4.25186e-05	4.75805e-05	6.46795e-05	3.44875e-05	8.47719e-05	7.21441e-05	0.000108715	6.21248e-05	2.71684e-05	3.04547e-05	9.29128e-06	1.13735e-05	2.63204e-05	2.13764e-05	3.26916e-05	2.04873e-05	3.3709e-05	4.70494e-05	4.26389e-05	2.75392e-05	1.23165e-05	1.93817	0.00300765	0.443289	Down
170	pc(22:6(4z,7z,10z,13z,16z,19z)/15:0)	123.054	792.553	POS	2.78863e-05	4.88514e-05	5.52945e-05	2.0409e-05	4.82245e-05	2.73615e-05	6.91071e-05	3.53592e-05	1.47041e-05	4.61643e-06	3.51814e-05	1.99962e-05	1.6682e-05	1.72713e-05	1.15587e-05	1.24734e-05	1.21096e-05	1.41897e-05	1.59636e-05	1.71143e-05	1.87314e-05	1.79853e-05	1.54079e-05	2.62033e-06	1.13031	0.0122147	0.437957	Down
171	1'-o-acetylpaxilline	196.637	478.262	POS	3.11735e-05	3.57702e-05	4.30554e-05	5.53261e-05	7.1849e-05	0.000103192	0.00016977	9.95207e-05	4.58802e-05	3.74817e-05	6.93019e-05	4.36979e-05	3.57944e-05	2.76865e-05	4.13202e-05	8.79822e-06	6.31324e-06	3.42764e-05	1.87675e-05	5.56153e-05	4.60017e-05	2.78158e-05	3.02389e-05	1.57709e-05	1.54608	0.0217707	0.436336	Down
172	5-hete	53.2404	319.229	NEG	9.04919e-06	4.53308e-05	2.91512e-05	2.62032e-05	1.75326e-05	1.44398e-05	4.07246e-06	7.08634e-05	1.29807e-05	3.37184e-05	2.63342e-05	1.99939e-05	1.24839e-05	4.08367e-06	1.08548e-05	2.85107e-05	6.94088e-06	1.14255e-05	6.91633e-06	1.5815e-05	5.07465e-06	1.11338e-05	1.13239e-05	7.04966e-06	1.43537	0.0463701	0.430008	Down
173	guanine	283.073	152.057	POS	2.54485e-05	9.46746e-05	0.000133125	7.58011e-05	2.91107e-05	3.85168e-05	5.32664e-05	0.000113041	1.63542e-05	4.24516e-05	6.21791e-05	4.00458e-05	1.78604e-05	1.97065e-05	2.20431e-05	2.37589e-05	3.10863e-05	7.61754e-05	2.18706e-05	4.38068e-06	2.25747e-05	2.60656e-05	2.65522e-05	1.87472e-05	1.40483	0.0245677	0.427028	Down
174	lysopc(22:6(4z,7z,10z,13z,16z,19z))	206.854	568.34	POS	1.51805e-06	1.62925e-05	8.3448e-06	4.61324e-06	2.3193e-06	1.80312e-05	7.26439e-06	9.09024e-06	7.9571e-06	1.28522e-05	8.8283e-06	5.51442e-06	1.83023e-06	3.72026e-06	2.20801e-06	7.35042e-06	1.25527e-06	4.45961e-06	3.58154e-06	3.59364e-06	5.85823e-06	3.79814e-06	3.76553e-06	1.83339e-06	1.35219	0.0187715	0.42653	Down
175	valyl-alanine	44.2088	189.123	POS	8.71677e-06	1.84892e-05	1.03846e-05	1.94863e-05	2.06568e-05	3.34707e-05	8.91539e-06	4.45923e-05	2.09745e-05	6.82638e-05	2.5395e-05	1.87709e-05	7.62288e-06	8.91663e-06	1.18921e-05	9.28083e-06	7.38391e-06	1.06146e-05	1.0281e-05	6.05128e-06	1.44777e-05	1.68682e-05	1.03389e-05	3.33146e-06	1.65227	0.0325671	0.407124	Down
176	inosine	1444.32	73	GC	0.00581436	0.00969068	0.0105883	0.0121269	0.0068612	0.0107443	0.011493	0.0080389	0.00345929	0.0127034	0.00915203	0.00301598	0.00241587	0.00187689	0.00201877	0.00269012	0.00151597	0.00973267	0.00253466	0.00436245	0.0042365	0.00570592	0.00370898	0.00249644	2.02443	0.000348241	0.405263	Down
177	creatine	860.196	115	GC	0.00279467	0.00111007	0.00267486	0.000633286	0.00346426	0.00596042	0.00135916	0.00624168	0.00203762	0.000366347	0.00266424	0.00206119	0.00198125	0.00128268	0.00132444	0.000990642	0.00105189	0.00426496	0.00303649	0.0018173	0.00290859	0.00216692	0.00208252	0.00104945	1.40181	0.031457	0.396638	Down
178	9,10-epoxyoctadecanoic acid	54.013	297.244	NEG	0.000143981	0.000392409	0.000285148	0.000227647	0.000137027	4.85588e-05	6.10774e-05	0.000412265	0.000126114	0.000164297	0.000199852	0.000127438	7.40138e-05	2.70871e-05	7.31015e-05	0.000142835	3.55166e-05	4.47333e-05	6.88552e-05	0.00013698	8.79638e-05	9.88241e-05	7.89911e-05	3.92039e-05	1.64083	0.0157493	0.395247	Down
179	homo-l-arginine	290.702	189.135	POS	6.46371e-06	7.28584e-06	7.12089e-06	6.8645e-06	6.79984e-06	3.08789e-06	9.90599e-06	1.35797e-05	3.81354e-06	1.348e-05	7.84019e-06	3.53662e-06	4.30859e-06	3.13581e-06	2.4377e-06	5.30863e-06	5.83329e-07	3.19544e-06	1.55524e-06	3.51197e-06	6.15674e-06	7.44732e-07	3.09382e-06	1.84294e-06	1.78499	0.00142208	0.39461	Down
180	xylitol	962.508	217	GC	0.000278523	0.000481808	0.000299439	0.000346917	0.000534367	0.000419858	0.000347717	0.00061777	0.000290311	0.000417577	0.000403429	0.000113141	0.000135333	9.76836e-05	0.000120301	0.000132606	0.000188879	0.000155887	0.00012402	0.000149044	0.000176853	0.000257516	0.000153812	4.53312e-05	2.30451	3.26943e-05	0.381262	Down
181	n-acetyl-l-methionine	222.025	190.054	NEG	2.21243e-05	5.45834e-05	1.56511e-05	3.7117e-05	8.82142e-06	1.4699e-05	8.03486e-06	2.50445e-05	3.94104e-05	3.69909e-05	2.62477e-05	1.53088e-05	1.1821e-05	3.724e-06	5.74231e-06	4.19493e-06	2.76158e-05	1.33788e-05	1.12157e-05	4.00944e-06	8.43287e-06	9.60705e-06	9.97419e-06	7.11987e-06	1.63213	0.00954059	0.380003	Down
182	s-(3-methylbutanoyl)-dihydrolipoamide-e	430.3	292.138	POS	7.57177e-06	3.48915e-05	1.92487e-05	2.28448e-05	5.50934e-05	1.31809e-05	2.4765e-05	1.16875e-05	1.57309e-05	6.49994e-06	2.11514e-05	1.46892e-05	7.10733e-06	8.69184e-06	8.4838e-06	6.12535e-06	3.20093e-06	2.76791e-06	7.62665e-06	4.38068e-06	1.67538e-05	1.32562e-05	7.83945e-06	4.38011e-06	1.50019	0.0196306	0.370635	Down
183	oxoproline	837.684	69	GC	0.000324599	0.000285782	0.000359968	0.000340837	0.00029643	0.000302234	0.000386401	0.000285954	0.000410077	0.000354301	0.000334658	4.3211e-05	5.00827e-10	5.09522e-10	0.000332893	0.00039071	5.02106e-10	5.01246e-10	5.08444e-10	0.000365609	8.43608e-05	5.06418e-10	0.000117358	0.000172089	1.66514	0.00302098	0.350679	Down
184	serylalanine	74.5443	177.087	POS	1.56606e-05	3.41959e-05	2.48119e-05	3.62416e-05	2.57291e-05	4.91993e-05	2.58656e-05	5.87393e-05	2.97749e-05	9.17204e-05	3.91939e-05	2.23188e-05	6.59177e-06	8.65438e-06	1.42632e-05	1.1434e-05	1.90874e-06	1.4632e-05	1.37579e-05	4.45493e-06	3.64181e-05	1.76129e-05	1.29728e-05	9.62027e-06	1.9083	0.00502551	0.33099	Down
185	oleoyl glycine	108.808	338.27	NEG	4.76468e-06	1.12034e-05	5.89699e-06	4.90849e-06	4.00639e-06	3.99871e-06	3.81564e-06	1.45815e-05	5.68364e-06	2.4781e-06	6.13375e-06	3.7789e-06	2.30159e-06	1.01155e-06	1.17439e-06	2.16429e-06	6.6086e-07	8.51381e-07	1.144e-06	2.14208e-06	4.47763e-06	1.57139e-06	1.74992e-06	1.12245e-06	2.00512	0.00511823	0.285293	Down
186	8,9-dihetre	80.7903	337.239	NEG	5.39258e-06	3.63926e-05	2.35138e-05	1.79732e-05	1.14678e-05	8.62685e-06	1.30979e-06	7.09974e-05	9.8272e-06	2.54089e-05	2.1091e-05	2.04711e-05	7.18098e-06	2.3453e-06	5.40889e-06	1.26219e-05	4.09807e-06	2.95219e-06	4.18718e-06	1.18798e-05	2.06344e-06	7.41009e-06	6.01479e-06	3.75941e-06	1.43449	0.0459823	0.285183	Down
187	d-glycero-d-galacto-heptitol	348.267	211.082	NEG	5.39258e-06	2.29559e-05	2.11772e-06	6.8276e-06	7.60847e-06	4.29491e-06	3.45609e-06	7.3835e-06	1.11473e-05	6.13062e-06	7.73147e-06	5.90706e-06	5.37653e-06	6.85606e-07	1.5708e-06	1.47751e-06	2.18933e-06	2.15241e-06	1.97022e-06	2.91798e-06	1.32463e-06	2.15228e-06	2.18173e-06	1.2753e-06	2.03269	0.0159804	0.282188	Down
188	(10e,12z)-(9s)-9-hydroperoxyoctadeca-10,12-dienoic acid	186.084	311.223	NEG	1.69534e-05	3.60631e-05	2.91882e-05	1.45778e-05	1.61358e-05	1.41436e-05	1.11534e-05	1.27634e-05	4.18023e-06	6.35221e-06	1.61511e-05	9.71469e-06	5.00827e-06	1.06775e-06	3.33054e-06	1.29932e-05	2.97941e-06	1.66222e-06	1.88797e-06	4.78905e-06	5.14927e-06	1.58256e-06	4.04502e-06	3.49085e-06	1.88225	0.0033057	0.250448	Down
189	(2-{[3-(3,4-dihydroxyphenyl)prop-2-enoyl]oxy}ethyl)trimethylazanium	263.719	266.139	POS	3.08781e-05	1.81231e-05	6.24933e-05	5.11099e-05	2.83756e-05	4.17736e-05	1.64366e-05	0.000129862	1.77843e-06	4.94882e-06	3.85779e-05	3.74597e-05	1.15632e-05	8.24226e-06	9.1877e-06	1.72995e-05	1.3291e-06	9.43522e-06	7.32757e-06	6.01415e-06	1.7612e-05	6.36746e-06	9.43782e-06	5.01093e-06	1.24855	0.0365985	0.244643	Down
190	herculin	75.9258	252.232	POS	0.00190952	0.0027025	0.00157467	0.00235856	0.001715	0.000627198	0.00188168	0.00120599	0.000175816	0.000115047	0.0014266	0.000882813	0.000184454	0.000116872	0.00012369	0.000267362	6.33525e-05	0.000123489	0.000108295	0.000296736	0.00141009	5.24973e-05	0.000274684	0.0004069	1.67613	0.00254854	0.192545	Down
191	dihydroroseoside	396.769	389.214	POS	1.04897e-05	5.05249e-06	6.52749e-06	5.5728e-06	6.87335e-06	5.47971e-06	4.91631e-06	1.22069e-05	2.02778e-06	7.60788e-06	6.67544e-06	2.9069e-06	7.84384e-07	8.39212e-07	7.07601e-07	7.38754e-07	1.64292e-07	1.10569e-06	1.18886e-06	5.27166e-07	1.56344e-06	1.61235e-06	9.23174e-07	4.50718e-07	2.29517	0.000132909	0.138294	Down
Note: RT indicates retention time; m/z indicates mass-to-charge ratio; platform includes UHPLC-QE-MS(POS, NEG) and GC-TOF-MS(GC) metabolomics analysis; mean at low or high altitude indicates the mean value of the relative abundance of the compound in low- or high-altitude group; VIP: the variable influence on projection in the process of OPLS-DA; fold change = the relative abundance of high-altit…
